# Supplementary material for: Comparative multiomics analyses reveal the breed effect on the colonic host–microbe interactions in pig
Source: IMetaOmics. 2024 Jul 4;1(1):e8. doi: 10.1002/imo2.8 (PMC12806241; doi:10.1002/imo2.8)
Supplement: Supplementary file 2 — Table S1: Reads count of microbes at phylum level. Table S2: Linear Discriminant Analysis (LDA) score and p value of dominant microbes by Linear discriminant analysis Effect Size (LEfSe). Table S3: Expression matrix of whole genes quantified by rpm. Table S4: Components of up‐regulated genes (Up) and microbes by sparse canonical correlation analysis (CCA). Table S5: Components of down‐regulated genes (Down) and microbes by sparse canonical correlation analysis (CCA). Table S6: Components of common genes (Common) and microbes by sparse canonical correlation analysis (CCA). Table S7: Correlations between differentially expressed genes (DEGs) and microbes by spearman correlation analysis. Table S8: Correlations that |cor| > 0.4 and p < 0.05 between differentially expressed genes (DEGs) and microbes. [file IMO2-1-e8-s001.xlsx]

## Sheet: Table S1
Table S1 Reads count of microbes at phylum level.
#Taxonomy	B1	B2	B3	B4	B5	W6	W7	W8	W9	W10	FC
d__Bacteria;k__unclassified_d__Bacteria;p__Candidatus_Nomurabacteria	2060	1120	1286	1118	1804	1242	710	620	610	646	1.92999
d__Bacteria;k__unclassified_d__Bacteria;p__Candidatus_Margulisbacteria	274	176	222	112	290	122	120	78	40	112	2.27542
d__Bacteria;k__unclassified_d__Bacteria;p__Nitrospinae	178	184	84	174	296	26	52	94	86	72	2.77576
d__Bacteria;k__unclassified_d__Bacteria;p__Chlamydiae	10038	11386	4416	8106	11556	8180	4012	2838	2132	3732	2.17775
d__Eukaryota;k__Metazoa;p__Nematoda	9248	10414	3848	7450	10536	4354	3740	3416	2648	3412	2.36175
d__Viruses;k__unclassified_d__Viruses;p__Uroviricota	131790	103198	79716	100796	189564	53464	45476	57038	46864	82796	2.11829
d__Bacteria;k__unclassified_d__Bacteria;p__Candidatus_Niyogibacteria	6	0	10	4	0	114	32	236	168	136	0.0291545
d__Bacteria;k__unclassified_d__Bacteria;p__candidate_division_CPR3	36	22	20	54	56	0	6	0	12	24	4.47619
d__Bacteria;k__unclassified_d__Bacteria;p__Candidatus_Yanofskybacteria	74	104	74	104	146	100	20	6	16	10	3.30263
d__Eukaryota;k__unclassified_d__Eukaryota;p__Preaxostyla	558	1422	472	902	1670	1040	70	104	110	114	3.49374
d__Archaea;k__unclassified_d__Archaea;p__Candidatus_Thorarchaeota	632	254	330	124	366	38	130	96	300	160	2.35635
d__Bacteria;k__unclassified_d__Bacteria;p__Candidatus_Woesebacteria	388	546	184	414	606	158	138	132	70	140	3.3511
d__Bacteria;k__unclassified_d__Bacteria;p__Candidatus_Portnoybacteria	74	12	46	58	54	0	34	30	2	26	2.65217
d__Eukaryota;k__unclassified_d__Eukaryota;p__Discosea	12	8	0	0	14	0	0	0	0	0	#DIV/0!
d__Bacteria;k__unclassified_d__Bacteria;p__Candidatus_Kerfeldbacteria	112	64	84	134	74	70	56	38	36	92	1.60274
d__Bacteria;k__unclassified_d__Bacteria;p__Candidatus_Calescamantes	46	0	112	30	38	2	2	0	0	14	12.5556
d__Archaea;k__unclassified_d__Archaea;p__Candidatus_Verstraetearchaeota	0	0	0	0	0	0	0	4	6	4	0
d__Bacteria;k__unclassified_d__Bacteria;p__Candidatus_Melainabacteria	19922	18556	15592	8764	32672	9230	8092	7630	3880	8782	2.53911
d__Bacteria;k__unclassified_d__Bacteria;p__Candidatus_Campbellbacteria	18	16	42	8	28	0	24	4	12	0	2.8
d__Bacteria;k__unclassified_d__Bacteria;p__Candidatus_Saccharibacteria	44170	12614	85746	35468	22070	6370	17652	12560	8398	7260	3.82979
d__Archaea;k__unclassified_d__Archaea;p__Candidatus_Woesearchaeota	350	122	304	266	280	760	342	432	316	500	0.562553
d__Bacteria;k__unclassified_d__Bacteria;p__Spirochaetes	177776	84010	300860	257822	300456	98032	430132	788732	699816	612664	0.426308
d__Eukaryota;k__Metazoa;p__Placozoa	18	40	18	16	10	4	10	4	8	2	3.64286
d__Bacteria;k__unclassified_d__Bacteria;p__Candidatus_Atribacteria	2052	996	1688	2042	2616	716	964	1638	654	1700	1.65621
d__Archaea;k__unclassified_d__Archaea;p__Nanoarchaeota	250	290	176	274	764	152	130	84	34	220	2.82903
d__Bacteria;k__unclassified_d__Bacteria;p__Bacteroidetes	2572840	1654824	2276664	3142862	2512358	729694	2401700	1657680	1068214	1790624	1.58992
d__Bacteria;k__unclassified_d__Bacteria;p__Candidatus_Taylorbacteria	28	20	32	26	96	0	10	14	12	0	5.61111
d__Bacteria;k__unclassified_d__Bacteria;p__candidate_division_CPR1	100	0	188	34	152	0	6	16	0	42	7.40625
d__Eukaryota;k__Viridiplantae;p__Streptophyta	2858	3992	2604	4058	4014	3410	2604	2704	2664	2624	1.25132
d__Eukaryota;k__unclassified_d__Eukaryota;p__Heterolobosea	24	0	16	4	10	0	0	0	0	0	#DIV/0!
d__Bacteria;k__unclassified_d__Bacteria;p__Balneolaeota	862	186	634	534	748	422	226	244	234	354	2.0027
d__Archaea;k__unclassified_d__Archaea;p__Crenarchaeota	4334	1814	1962	2802	3170	1188	1020	1436	2058	1658	1.91332
d__Bacteria;k__unclassified_d__Bacteria;p__Candidatus_Aerophobetes	100	118	52	304	154	12	62	42	66	38	3.30909
d__Bacteria;k__unclassified_d__Bacteria;p__Candidatus_Parcubacteria	162	84	60	104	128	22	50	88	42	90	1.84247
d__Bacteria;k__unclassified_d__Bacteria;p__Candidatus_Microgenomates	32	14	122	48	108	40	20	22	4	16	3.17647
d__Viruses;k__unclassified_d__Viruses;p__Peploviricota	52	26	86	80	248	0	14	28	24	20	5.72093
d__Archaea;k__unclassified_d__Archaea;p__Candidatus_Bathyarchaeota	1708	1254	1708	844	2156	394	514	690	754	776	2.45205
d__Bacteria;k__unclassified_d__Bacteria;p__Candidatus_Moranbacteria	3920	1910	2600	1536	3608	934	900	1342	558	2890	2.04921
d__Archaea;k__unclassified_d__Archaea;p__Candidatus_Lokiarchaeota	686	264	760	404	548	168	530	428	198	312	1.62714
d__Bacteria;k__unclassified_d__Bacteria;p__Rhodothermaeota	122	40	38	98	42	50	14	12	14	22	3.03571
d__Bacteria;k__unclassified_d__Bacteria;p__Candidatus_Wolfebacteria	200	128	198	134	222	70	62	74	48	48	2.92053
d__Bacteria;k__unclassified_d__Bacteria;p__Candidatus_Gracilibacteria	626	176	438	426	704	174	200	436	56	450	1.80091
d__Bacteria;k__unclassified_d__Bacteria;p__Candidatus_Kryptonia	206	30	54	52	104	64	232	132	168	304	0.495556
d__Bacteria;k__unclassified_d__Bacteria;p__Candidatus_Fermentibacteria	224	106	88	236	178	42	206	102	64	54	1.77778
d__Bacteria;k__unclassified_d__Bacteria;p__Candidatus_Riflebacteria	3806	1452	1822	1602	3286	2934	900	1222	884	1552	1.59744
d__Bacteria;k__unclassified_d__Bacteria;p__Candidatus_Hydrothermae	4	4	24	16	40	12	2	2	0	8	3.66667
d__Bacteria;k__unclassified_d__Bacteria;p__unclassified_d__Bacteria	348796	319390	492246	465152	400850	337934	360982	330192	259258	425860	1.18213
d__Bacteria;k__unclassified_d__Bacteria;p__Candidatus_Daviesbacteria	50	24	64	2	24	0	14	32	2	20	2.41176
d__Bacteria;k__unclassified_d__Bacteria;p__Candidatus_Collierbacteria	8	12	12	32	26	2	62	374	8	530	0.0922131
d__Archaea;k__unclassified_d__Archaea;p__Candidatus_Micrarchaeota	76	22	18	34	96	20	30	6	12	36	2.36538
d__Archaea;k__unclassified_d__Archaea;p__Candidatus_Marsarchaeota	8	2	2	0	4	0	0	0	0	4	4
d__Bacteria;k__unclassified_d__Bacteria;p__Candidatus_Pacebacteria	26	56	32	188	18	0	0	6	38	18	5.16129
d__Bacteria;k__unclassified_d__Bacteria;p__candidate_division_CPR2	36	8	112	22	52	6	122	496	68	586	0.179969
d__Bacteria;k__unclassified_d__Bacteria;p__candidate_division_Zixibacteria	192	234	178	310	354	182	104	104	66	122	2.19377
d__Archaea;k__unclassified_d__Archaea;p__Candidatus_Heimdallarchaeota	236	8	42	42	100	8	34	8	28	12	4.75556
d__Archaea;k__unclassified_d__Archaea;p__Candidatus_Diapherotrites	84	22	116	4	40	8	34	10	8	20	3.325
d__Bacteria;k__unclassified_d__Bacteria;p__Candidatus_Yonathbacteria	70	14	32	82	26	0	220	110	52	196	0.387543
d__Bacteria;k__unclassified_d__Bacteria;p__Firmicutes	18449916	16443672	18703412	15199022	16270750	19924948	16417984	17071110	20442712	17921538	0.926872
d__Bacteria;k__unclassified_d__Bacteria;p__Candidatus_Colwellbacteria	20	0	2	0	0	0	30	12	8	48	0.22449
d__Bacteria;k__unclassified_d__Bacteria;p__Candidatus_Dadabacteria	3054	174	460	394	316	56	2748	3616	1122	12000	0.225054
d__Bacteria;k__unclassified_d__Bacteria;p__Candidatus_Levybacteria	130	14	40	22	70	14	14	32	10	28	2.81633
d__Bacteria;k__unclassified_d__Bacteria;p__Candidatus_Raymondbacteria	10	20	16	14	2	4	56	22	18	60	0.3875
d__Eukaryota;k__unclassified_d__Eukaryota;p__Cercozoa	0	12	0	0	6	0	0	0	0	0	#DIV/0!
d__Bacteria;k__unclassified_d__Bacteria;p__Proteobacteria	197918	685112	181448	287578	252768	194276	137024	164160	112324	199254	1.98854
d__Bacteria;k__unclassified_d__Bacteria;p__Candidatus_Shapirobacteria	72	10	92	6	26	0	146	118	36	126	0.483568
d__Bacteria;k__unclassified_d__Bacteria;p__Cyanobacteria	5458	3606	4206	3454	5112	5310	2188	2616	1826	3748	1.39189
d__Bacteria;k__unclassified_d__Bacteria;p__Candidatus_Firestonebacteria	28	40	18	0	34	6	12	8	26	4	2.14286
d__Bacteria;k__unclassified_d__Bacteria;p__Candidatus_Sumerlaeota	324	100	412	172	306	368	290	420	222	642	0.676622
d__Bacteria;k__unclassified_d__Bacteria;p__Candidatus_Glassbacteria	0	8	0	0	16	2	0	0	0	0	12
d__Bacteria;k__unclassified_d__Bacteria;p__Chlorobi	2138	538	1196	2098	1450	648	3540	3536	1256	3138	0.612312
d__Bacteria;k__unclassified_d__Bacteria;p__Candidatus_Woykebacteria	4	234	120	76	22	16	234	586	28	1468	0.19554
d__Eukaryota;k__unclassified_d__Eukaryota;p__Fornicata	0	2	52	0	38	0	0	0	4	12	5.75
d__Bacteria;k__unclassified_d__Bacteria;p__Candidatus_Buchananbacteria	84	20	304	16	70	50	6	4	4	24	5.61364
d__Bacteria;k__unclassified_d__Bacteria;p__Ignavibacteriae	3116	1486	1738	2164	4264	2274	1488	1676	1222	2060	1.46422
d__Bacteria;k__unclassified_d__Bacteria;p__Candidatus_Tagabacteria	0	82	0	0	32	0	0	0	0	0	#DIV/0!
d__Viruses;k__Bamfordvirae;p__Nucleocytoviricota	2020	860	848	682	1348	1104	286	1102	382	880	1.53383
d__Bacteria;k__unclassified_d__Bacteria;p__candidate_division_WWE3	1176	174	308	254	734	308	180	220	260	294	2.09667
d__Archaea;k__unclassified_d__Archaea;p__Candidatus_Korarchaeota	8	8	0	2	2	6	0	0	0	0	3.33333
d__Eukaryota;k__unclassified_d__Eukaryota;p__Euglenozoa	116	38	44	72	40	88	28	12	32	8	1.84524
d__Eukaryota;k__Metazoa;p__Mollusca	98	8	26	62	62	210	22	124	130	68	0.462094
d__Bacteria;k__unclassified_d__Bacteria;p__Tenericutes	253680	92384	217960	102026	280974	28534	129632	217886	106210	140034	1.52182
d__Bacteria;k__unclassified_d__Bacteria;p__Fibrobacteres	14906	9348	22350	18502	20496	12834	66334	23158	23994	30068	0.547369
d__Bacteria;k__unclassified_d__Bacteria;p__Candidatus_Liptonbacteria	64	8	8	32	2	0	2	6	26	0	3.35294
d__Eukaryota;k__Viridiplantae;p__Chlorophyta	174	48	418	90	42	286	202	618	98	230	0.538354
d__Eukaryota;k__unclassified_d__Eukaryota;p__Haptista	174	144	240	104	242	218	182	102	38	112	1.3865
d__Eukaryota;k__unclassified_d__Eukaryota;p__Parabasalia	450	310	2280	376	1232	392	476	458	486	392	2.10889
d__Bacteria;k__unclassified_d__Bacteria;p__Aquificae	686	630	1078	708	1236	572	358	898	190	1086	1.39755
d__Eukaryota;k__unclassified_d__Eukaryota;p__Apicomplexa	110	82	134	150	104	166	58	88	60	68	1.31818
d__Bacteria;k__unclassified_d__Bacteria;p__Candidatus_Lindowbacteria	2	10	0	54	0	0	0	0	0	0	#DIV/0!
d__Archaea;k__unclassified_d__Archaea;p__Candidatus_Altiarchaeota	46	20	24	50	72	0	32	1926	212	286	0.0863192
d__Bacteria;k__unclassified_d__Bacteria;p__Candidatus_Goldbacteria	6	0	2	4	0	0	2	10	6	52	0.171429
d__Eukaryota;k__Metazoa;p__Arthropoda	620	524	770	616	676	982	606	662	562	984	0.844573
d__Archaea;k__unclassified_d__Archaea;p__Candidatus_Huberarchaea	6	4	0	0	4	2	2	14	10	98	0.111111
d__Bacteria;k__unclassified_d__Bacteria;p__Candidatus_Staskawiczbacteria	24	24	0	0	20	0	32	30	12	92	0.409639
d__Bacteria;k__unclassified_d__Bacteria;p__Gemmatimonadetes_d__Bacteria	390	204	350	354	384	458	280	226	214	180	1.23859
d__Bacteria;k__unclassified_d__Bacteria;p__Planctomycetes	12842	6874	21728	8718	9682	105616	21944	9612	16494	13250	0.358528
d__Bacteria;k__unclassified_d__Bacteria;p__Deferribacteres	502	106	276	234	342	200	194	302	118	248	1.37476
d__Bacteria;k__unclassified_d__Bacteria;p__Candidatus_Uhrbacteria	202	22	206	50	310	16	108	102	36	188	1.75556
d__Eukaryota;k__Metazoa;p__Rotifera	4	0	0	0	0	18	6	0	0	0	0.166667
d__Bacteria;k__unclassified_d__Bacteria;p__Coprothermobacterota	32	4	86	28	20	28	32	326	24	86	0.342742
d__Bacteria;k__unclassified_d__Bacteria;p__candidate_division_NC10	36	6	18	2	2	4	28	16	16	62	0.507937
d__Bacteria;k__unclassified_d__Bacteria;p__Candidatus_Kuenenbacteria	60	18	20	74	32	170	30	44	24	92	0.566667
d__Bacteria;k__unclassified_d__Bacteria;p__Fusobacteria	8968	11658	11716	8178	10546	11868	6158	8926	6366	11570	1.13763
d__Bacteria;k__unclassified_d__Bacteria;p__Armatimonadetes	1140	676	1124	646	1066	4184	1048	850	630	1588	0.560482
d__Bacteria;k__unclassified_d__Bacteria;p__Candidatus_Latescibacteria	218	98	190	130	376	560	140	340	102	364	0.671979
d__Bacteria;k__unclassified_d__Bacteria;p__Candidatus_Aminicenantes	956	476	622	494	762	1058	330	464	250	468	1.28794
d__Bacteria;k__unclassified_d__Bacteria;p__Verrucomicrobia	15514	8728	13856	10618	12116	191266	6398	7206	8724	14054	0.26722
d__Bacteria;k__unclassified_d__Bacteria;p__Candidatus_Kapabacteria	0	12	6	4	20	2	0	14	4	2	1.90909
d__Eukaryota;k__Fungi;p__Cryptomycota	0	0	0	0	26	0	0	0	0	0	#DIV/0!
d__Bacteria;k__unclassified_d__Bacteria;p__Actinobacteria	164472	537620	162854	218096	315768	525456	255548	619538	233708	238752	0.746828
d__Bacteria;k__unclassified_d__Bacteria;p__Candidatus_Azambacteria	0	12	0	0	30	0	0	2	10	0	3.5
d__Bacteria;k__unclassified_d__Bacteria;p__Candidatus_Delongbacteria	160	62	166	106	96	0	210	188	248	158	0.733831
d__Bacteria;k__unclassified_d__Bacteria;p__Candidatus_Doudnabacteria	258	10	148	16	4	12	46	86	14	80	1.83193
d__Bacteria;k__unclassified_d__Bacteria;p__Nitrospirae	918	354	682	496	914	738	806	768	646	962	0.858163
d__Bacteria;k__unclassified_d__Bacteria;p__Candidatus_Poribacteria	770	398	972	484	764	470	226	168	174	1338	1.42593
d__Bacteria;k__unclassified_d__Bacteria;p__Candidatus_Blackburnbacteria	24	0	62	2	22	32	58	16	40	18	0.670732
d__Eukaryota;k__unclassified_d__Eukaryota;p__Bacillariophyta	16	10	86	14	16	14	14	14	14	30	1.65116
d__Eukaryota;k__unclassified_d__Eukaryota;p__Ciliophora	140	64	98	80	112	28	130	90	164	228	0.771875
d__Viruses;k__Shotokuvirae;p__Cressdnaviricota	0	0	0	6	0	0	0	0	0	0	#DIV/0!
d__Bacteria;k__unclassified_d__Bacteria;p__Candidatus_Edwardsbacteria	0	0	20	2	0	2	10	2	18	10	0.52381
d__Eukaryota;k__Metazoa;p__Annelida	0	2	0	0	2	0	0	0	2	8	0.4
d__unclassified;k__unclassified_d__unclassified;p__unclassified_d__unclassified	15072	16964	18542	20402	17988	26452	12186	12182	13714	12428	1.156
d__Bacteria;k__unclassified_d__Bacteria;p__Chrysiogenetes_d__Bacteria	18	18	18	42	0	2	0	0	50	0	1.84615
d__Eukaryota;k__Metazoa;p__Porifera	38	10	2	18	2	0	4	8	0	26	1.84211
d__Eukaryota;k__Fungi;p__Microsporidia	56	40	20	44	30	34	16	10	48	40	1.28378
d__Bacteria;k__unclassified_d__Bacteria;p__Candidatus_Beckwithbacteria	14	0	0	6	0	0	8	8	0	24	0.5
d__Bacteria;k__unclassified_d__Bacteria;p__Lentisphaerae	11126	6298	10438	8088	8688	75750	6096	5662	4442	9526	0.439887
d__Bacteria;k__unclassified_d__Bacteria;p__Candidatus_Eisenbacteria	0	0	10	16	12	286	0	6	16	0	0.123377
d__Eukaryota;k__Metazoa;p__Echinodermata	116	154	54	112	164	502	66	140	262	36	0.596421
d__Viruses;k__Bamfordvirae;p__Preplasmiviricota	0	4	12	0	0	76	0	0	0	0	0.210526
d__Bacteria;k__unclassified_d__Bacteria;p__Candidatus_Vogelbacteria	0	2	0	4	84	10	0	0	0	0	9
d__Bacteria;k__unclassified_d__Bacteria;p__Candidatus_Rokubacteria	150	126	204	104	144	216	96	70	120	116	1.17799
d__Bacteria;k__unclassified_d__Bacteria;p__Candidatus_Adlerbacteria	14	0	0	0	0	0	0	2	0	0	7
d__Bacteria;k__unclassified_d__Bacteria;p__Candidatus_Roizmanbacteria	166	66	200	124	184	12	314	404	58	252	0.711538
d__Viruses;k__Pararnavirae;p__Artverviricota	0	0	0	6	0	0	0	0	0	0	#DIV/0!
d__Eukaryota;k__Fungi;p__Zoopagomycota	16	2	2	2	0	0	12	12	0	14	0.578947
d__Bacteria;k__unclassified_d__Bacteria;p__Candidatus_Omnitrophica	590	358	1392	354	684	944	356	456	228	370	1.435
d__Bacteria;k__unclassified_d__Bacteria;p__Candidatus_Tectomicrobia	14	12	44	38	6	288	16	8	14	8	0.341317
d__Bacteria;k__unclassified_d__Bacteria;p__Candidatus_Zambryskibacteria	232	14	78	104	152	0	110	122	48	116	1.46465
d__Eukaryota;k__unclassified_d__Eukaryota;p__Rhodophyta	8	30	8	54	24	200	2	26	12	46	0.433566
d__Archaea;k__unclassified_d__Archaea;p__Thaumarchaeota	402	46	162	68	186	72	142	102	122	150	1.46939
d__Eukaryota;k__Fungi;p__Ascomycota	774	768	918	586	728	466	928	842	372	676	1.14921
d__Bacteria;k__unclassified_d__Bacteria;p__Candidatus_Hydrogenedentes	1498	602	1812	1078	840	1386	896	802	542	1120	1.2284
d__Archaea;k__unclassified_d__Archaea;p__Candidatus_Parvarchaeota	0	0	0	0	16	0	0	0	0	0	#DIV/0!
d__Bacteria;k__unclassified_d__Bacteria;p__Abditibacteriota	0	0	0	0	6	0	0	0	0	0	#DIV/0!
d__Bacteria;k__unclassified_d__Bacteria;p__Candidatus_Fraserbacteria	0	0	0	0	0	0	0	0	10	0	0
d__Bacteria;k__unclassified_d__Bacteria;p__Candidatus_Kaiserbacteria	6	88	94	46	198	44	90	212	44	498	0.486486
d__Bacteria;k__unclassified_d__Bacteria;p__Candidatus_Gottesmanbacteria	64	18	16	22	28	28	12	46	22	104	0.698113
d__Viruses;k__Sangervirae;p__Phixviricota	294	118	186	210	460	132	180	66	224	318	1.37826
d__Eukaryota;k__unclassified_d__Eukaryota;p__Foraminifera	4	0	18	0	0	0	0	2	2	0	5.5
d__Bacteria;k__unclassified_d__Bacteria;p__Candidatus_Dormibacteraeota	0	0	0	0	0	0	0	0	0	2	0
d__Bacteria;k__unclassified_d__Bacteria;p__Candidatus_Curtissbacteria	0	4	30	10	16	24	0	110	0	0	0.447761
d__Archaea;k__unclassified_d__Archaea;p__Euryarchaeota	322304	87760	495610	59504	84674	554946	266120	194988	153732	236556	0.746513
d__Eukaryota;k__Metazoa;p__Cnidaria	22	46	108	32	118	6	12	16	170	2	1.58252
d__Bacteria;k__unclassified_d__Bacteria;p__Candidatus_Ryanbacteria	0	0	8	2	2	0	0	0	34	0	0.352941
d__Bacteria;k__unclassified_d__Bacteria;p__Deinococcus-Thermus	892	358	1314	628	376	640	700	602	288	728	1.20622
d__Bacteria;k__unclassified_d__Bacteria;p__Candidatus_Amesbacteria	26	40	22	12	28	0	6	18	6	4	3.76471
d__Eukaryota;k__Metazoa;p__Tardigrada	6	6	0	0	46	0	0	20	4	6	1.93333
d__Bacteria;k__unclassified_d__Bacteria;p__Dictyoglomi	158	74	64	102	96	82	106	116	22	340	0.741742
d__Bacteria;k__unclassified_d__Bacteria;p__Candidatus_Nealsonbacteria	188	120	264	316	480	1456	286	144	166	114	0.631579
d__Viruses;k__unclassified_d__Viruses;p__unclassified_d__Viruses	9474	5646	6306	5086	14970	63854	1512	2796	4436	3902	0.542248
d__Bacteria;k__unclassified_d__Bacteria;p__Kiritimatiellaeota	554	398	606	264	738	2424	274	244	224	594	0.680851
d__Bacteria;k__unclassified_d__Bacteria;p__Candidatus_Berkelbacteria	112	66	12	44	72	0	38	120	32	46	1.29661
d__Eukaryota;k__Metazoa;p__Priapulida	0	0	14	0	2	0	0	0	24	6	0.533333
d__Bacteria;k__unclassified_d__Bacteria;p__Candidatus_Magasanikbacteria	160	82	212	366	522	134	164	496	126	154	1.24953
d__Bacteria;k__unclassified_d__Bacteria;p__Candidatus_Marinimicrobia	450	408	436	350	692	906	272	236	204	354	1.18458
d__Bacteria;k__unclassified_d__Bacteria;p__candidate_division_WOR-3	72	42	92	192	110	184	112	68	72	156	0.858108
d__Bacteria;k__unclassified_d__Bacteria;p__Candidatus_Falkowbacteria	654	214	604	514	304	144	614	548	140	522	1.16362
d__Bacteria;k__unclassified_d__Bacteria;p__Candidatus_Bipolaricaulota	20	26	24	6	12	44	22	36	4	4	0.8
d__Bacteria;k__unclassified_d__Bacteria;p__Candidatus_Schekmanbacteria	34	28	68	14	62	40	18	18	44	56	1.17045
d__Eukaryota;k__Metazoa;p__Chordata	1252	1398	1758	10400	1538	5588	954	2182	750	2246	1.39471
d__Eukaryota;k__Fungi;p__Blastocladiomycota	0	0	0	0	4	0	0	2	0	0	2
d__Eukaryota;k__Fungi;p__Chytridiomycota	1392	812	1182	1072	1418	752	1230	1454	770	1278	1.07148
d__Bacteria;k__unclassified_d__Bacteria;p__Thermodesulfobacteria_d__Bacteria	272	134	148	92	246	302	80	250	52	352	0.861004
d__Bacteria;k__unclassified_d__Bacteria;p__Candidatus_Lloydbacteria	4	0	18	2	0	0	0	10	0	6	1.5
d__Bacteria;k__unclassified_d__Bacteria;p__Calditrichaeota	306	132	270	228	152	264	218	218	84	434	0.893268
d__Bacteria;k__unclassified_d__Bacteria;p__Elusimicrobia	1082	494	460	698	1054	1540	502	560	236	456	1.14997
d__Bacteria;k__unclassified_d__Bacteria;p__Candidatus_Fischerbacteria	18	6	10	6	8	16	0	0	6	18	1.2
d__Bacteria;k__unclassified_d__Bacteria;p__Candidatus_Abyssubacteria	44	44	32	14	24	136	10	8	26	20	0.79
d__Bacteria;k__unclassified_d__Bacteria;p__Candidatus_Wildermuthbacteria	2	4	2	40	0	22	0	8	4	0	1.41176
d__Bacteria;k__unclassified_d__Bacteria;p__Synergistetes	6398	4426	7192	5302	5800	10358	5134	5490	3152	7038	0.934108
d__Eukaryota;k__unclassified_d__Eukaryota;p__unclassified_d__Eukaryota	890	258	1038	414	584	734	472	1084	310	862	0.9197
d__Eukaryota;k__Metazoa;p__Platyhelminthes	18	10	38	84	62	44	20	16	88	16	1.15217
d__Eukaryota;k__Fungi;p__Mucoromycota	886	856	838	852	852	1714	586	660	654	974	0.93374
d__Archaea;k__unclassified_d__Archaea;p__unclassified_d__Archaea	2670	2464	2410	2144	3376	2466	676	854	1152	780	2.20378
d__Bacteria;k__unclassified_d__Bacteria;p__Candidatus_Mcinerneyibacteriota	18	0	8	0	0	0	0	4	0	16	1.3
d__Bacteria;k__unclassified_d__Bacteria;p__Caldiserica	130	64	110	124	214	534	80	78	18	48	0.846966
d__Eukaryota;k__Fungi;p__Basidiomycota	232	68	112	90	178	262	98	122	62	82	1.08626
d__Bacteria;k__unclassified_d__Bacteria;p__Candidatus_Komeilibacteria	6	0	6	0	0	0	4	8	0	2	0.857143
d__Eukaryota;k__unclassified_d__Eukaryota;p__Evosea	826	204	882	362	416	374	734	472	438	534	1.05408
d__Bacteria;k__unclassified_d__Bacteria;p__Candidatus_Spechtbacteria	0	0	0	18	0	0	0	0	14	0	1.28571
d__Bacteria;k__unclassified_d__Bacteria;p__Acidobacteria	1738	834	1768	940	1766	2618	1026	1082	820	1218	1.04169
d__Bacteria;k__unclassified_d__Bacteria;p__Candidatus_Wallbacteria	22	16	8	44	18	14	34	22	2	44	0.931034
d__Bacteria;k__unclassified_d__Bacteria;p__Candidatus_Peregrinibacteria	268	88	258	130	400	338	206	200	82	266	1.04762
d__Bacteria;k__unclassified_d__Bacteria;p__Candidatus_Desantisbacteria	20	50	52	80	24	120	14	18	8	50	1.07619
d__Bacteria;k__unclassified_d__Bacteria;p__Candidatus_Jorgensenbacteria	24	4	22	14	18	0	26	8	40	14	0.931818
d__Bacteria;k__unclassified_d__Bacteria;p__Candidatus_Cryosericota	158	26	68	38	114	328	34	28	30	34	0.889868
d__Bacteria;k__unclassified_d__Bacteria;p__Candidatus_Handelsmanbacteria	22	16	10	26	80	68	12	42	12	30	0.939024
d__Eukaryota;k__Metazoa;p__Hemichordata	4	0	6	6	4	18	4	0	0	0	0.909091
d__Bacteria;k__unclassified_d__Bacteria;p__Chloroflexi	13396	9024	17464	12304	13812	21512	11714	10668	6256	17200	0.979955
d__Bacteria;k__unclassified_d__Bacteria;p__Candidatus_Harrisonbacteria	18	12	4	6	8	0	10	10	2	28	0.96
d__Bacteria;k__unclassified_d__Bacteria;p__Thermotogae	5424	2632	12020	3656	3300	2562	6454	9926	1798	7134	0.969793
d__Viruses;k__Loebvirae;p__Hofneiviricota	444	0	10	32	60	88	168	68	186	58	0.961268
d__Archaea;k__unclassified_d__Archaea;p__Candidatus_Aenigmarchaeota	506	118	294	106	332	8	74	172	768	302	1.02417
d__Eukaryota;k__Metazoa;p__Brachiopoda	0	4	4	0	0	4	0	0	4	0	1
d__Bacteria;k__unclassified_d__Bacteria;p__Candidatus_Cloacimonetes	1064	480	970	478	604	774	784	1168	342	538	0.997227
d__Bacteria;k__unclassified_d__Bacteria;p__Candidatus_Giovannonibacteria	4	0	14	8	14	0	8	8	0	24	1

## Sheet: Table S2
Table S2 Linear Discriminant Analysis (LDA) score and p value of dominant microbes by Linear discriminant analysis Effect Size (LEfSe).
Species name	Group	Mean	LDA_value	Pvalue
p__Candidatus_Wallbacteria.c__unclassified_p__Candidatus_Wallbacteria.o__unclassified_p__Candidatus_Wallbacteria.f__unclassified_p__Candidatus_Wallbacteria.g__unclassified_p__Candidatus_Wallbacteria		0.0398705	0	-
p__Bacteroidetes.c__Cytophagia.o__Cytophagales.f__Flammeovirgaceae	B	1.65826	1.16487	0.0472018
p__Gemmatimonadetes_d__Bacteria.c__unclassified_p__Gemmatimonadetes_d__Bacteria.o__unclassified_p__Gemmatimonadetes_d__Bacteria.f__unclassified_p__Gemmatimonadetes_d__Bacteria		1.12063	0	-
p__Proteobacteria.c__Gammaproteobacteria.o__Pasteurellales.f__Pasteurellaceae.g__Mannheimia	B	0.772295	0.965616	0.0162936
p__Firmicutes.c__Clostridia.o__Clostridiales.f__Lachnospiraceae.g__Lachnobacterium		2.11994	0	-
p__Candidatus_Hydrogenedentes.c__unclassified_p__Candidatus_Hydrogenedentes.o__unclassified_p__Candidatus_Hydrogenedentes		1.73655	0	-
p__Proteobacteria.c__Gammaproteobacteria.o__Pasteurellales.f__Pasteurellaceae.g__Avibacterium		1.00611	0	-
p__Candidatus_Abyssubacteria.c__unclassified_p__Candidatus_Abyssubacteria.o__unclassified_p__Candidatus_Abyssubacteria		0.256295	0	-
p__Bacteroidetes.c__Flavobacteriia.o__Flavobacteriales.f__Weeksellaceae.g__Algoriella		1.04503	0	-
p__Candidatus_Marinimicrobia.c__unclassified_p__Candidatus_Marinimicrobia		1.34722	0	-
p__Proteobacteria.c__Gammaproteobacteria.o__Enterobacterales.f__Pectobacteriaceae.g__Dickeya	B	0.337767	0.958715	0.0472018
p__Candidatus_Edwardsbacteria.c__unclassified_p__Candidatus_Edwardsbacteria.o__unclassified_p__Candidatus_Edwardsbacteria.f__unclassified_p__Candidatus_Edwardsbacteria		0	0	-
p__Chlamydiae.c__Chlamydiia	B	2.63435	2.18257	0.0282801
p__Bacteroidetes.c__Cytophagia.o__Cytophagales.f__Hymenobacteraceae		1.69837	0	-
p__Bacteroidetes.c__Flavobacteriia.o__Flavobacteriales.f__Flavobacteriaceae.g__Aureitalea		0	0	-
p__Planctomycetes.c__Candidatus_Brocadiae.o__unclassified_c__Candidatus_Brocadiae.f__unclassified_c__Candidatus_Brocadiae		0	0	-
p__Proteobacteria.c__Betaproteobacteria.o__Neisseriales.f__Chromobacteriaceae.g__Paludibacterium		0	0	-
p__Cyanobacteria.c__unclassified_p__Cyanobacteria.o__Gloeoemargaritales		0.287074	0	-
p__Fusobacteria.c__Fusobacteriia.o__Fusobacteriales.f__unclassified_o__Fusobacteriales.g__unclassified_o__Fusobacteriales		0	0	-
p__Proteobacteria.c__Alphaproteobacteria.o__Kordiimonadales.f__Kordiimonadaceae.g__Eilatimonas		0	0	-
p__Actinobacteria.c__Actinobacteria.o__Propionibacteriales.f__Nocardioidaceae.g__Propionicimonas		0	0	-
p__Proteobacteria.c__Gammaproteobacteria.o__Oceanospirillales.f__unclassified_o__Oceanospirillales.g__unclassified_o__Oceanospirillales		0.231428	0	-
p__Actinobacteria.c__Coriobacteriia.o__unclassified_c__Coriobacteriia.f__unclassified_c__Coriobacteriia.g__unclassified_c__Coriobacteriia		3.18244	0	-
p__Ignavibacteriae.c__Ignavibacteria.o__Ignavibacteriales.f__Melioribacteraceae.g__unclassified_f__Melioribacteraceae		0	0	-
p__Actinobacteria.c__Actinobacteria.o__Streptosporangiales.f__Streptosporangiaceae		0.951649	0	-
p__Candidatus_Margulisbacteria.c__Candidatus_Termititenacia.o__Candidatus_Termititenacales		0.580716	0	-
p__Candidatus_Microgenomates.c__unclassified_p__Candidatus_Microgenomates.o__unclassified_p__Candidatus_Microgenomates.f__unclassified_p__Candidatus_Microgenomates		0.483228	0	-
p__Proteobacteria.c__Gammaproteobacteria.o__Enterobacterales.f__Enterobacteriaceae.g__Leclercia		0	0	-
p__Cyanobacteria.c__unclassified_p__Cyanobacteria.o__Synechococcales.f__Synechococcaceae.g__unclassified_f__Synechococcaceae	B	0.58553	0.732321	0.0150186
p__Actinobacteria.c__Acidimicrobiia.o__Acidimicrobiales.f__Iamiaceae.g__unclassified_f__Iamiaceae		0	0	-
p__Proteobacteria.c__Gammaproteobacteria.o__Chromatiales		1.57539	0	-
p__Chlamydiae.c__unclassified_p__Chlamydiae.o__unclassified_p__Chlamydiae		1.51327	0	-
p__Bacteroidetes.c__Cytophagia.o__Cytophagales.f__Cyclobacteriaceae.g__unclassified_f__Cyclobacteriaceae		0.453794	0	-
p__Proteobacteria.c__Alphaproteobacteria.o__Holosporales.f__Holosporaceae.g__unclassified_f__Holosporaceae		0	0	-
p__Bacteroidetes.c__Cytophagia	B	2.48174	1.66183	0.0282801
p__Thermodesulfobacteria_d__Bacteria.c__unclassified_p__Thermodesulfobacteria_d__Bacteria.o__unclassified_p__Thermodesulfobacteria_d__Bacteria.f__unclassified_p__Thermodesulfobacteria_d__Bacteria	B	0.510102	0.727368	0.0162936
p__Candidatus_Lloydbacteria.c__unclassified_p__Candidatus_Lloydbacteria.o__unclassified_p__Candidatus_Lloydbacteria		0	0	-
p__Proteobacteria.c__Deltaproteobacteria.o__Myxococcales		1.81447	0	-
p__Acidobacteria.c__Blastocatellia		0.894918	0	-
p__Bacteroidetes.c__Flavobacteriia.o__Flavobacteriales.f__Flavobacteriaceae.g__Zunongwangia		0.482237	0	-
p__Candidatus_Raymondbacteria.c__unclassified_p__Candidatus_Raymondbacteria		0.179233	0	-
p__Proteobacteria.c__Betaproteobacteria.o__Burkholderiales.f__Burkholderiaceae.g__Caballeronia		0.37869	0	-
p__Actinobacteria.c__Actinobacteria.o__Pseudonocardiales.f__Pseudonocardiaceae.g__Kibdelosporangium		0.947551	0	-
p__Candidatus_Calescamantes.c__unclassified_p__Candidatus_Calescamantes		0.317066	0	-
p__Cyanobacteria.c__unclassified_p__Cyanobacteria.o__Chroococcales		1.37528	0	-
p__Actinobacteria.c__Actinobacteria.o__Propionibacteriales.f__Propionibacteriaceae.g__Luteococcus		0	0	-
p__Firmicutes.c__Clostridia.o__Clostridiales.f__Lachnospiraceae.g__Candidatus_Galacturonibacter		2.04032	0	-
p__Candidatus_Lloydbacteria.c__unclassified_p__Candidatus_Lloydbacteria		0	0	-
p__Firmicutes.c__Negativicutes	B	4.2588	3.91418	0.0472018
p__Actinobacteria.c__Actinobacteria.o__Pseudonocardiales.f__Pseudonocardiaceae		1.4637	0	-
p__Proteobacteria.c__Zetaproteobacteria.o__Mariprofundales		0.490283	0	-
p__Firmicutes.c__Bacilli.o__Bacillales.f__Bacillaceae.g__Terribacillus		0.868794	0	-
p__Proteobacteria.c__Alphaproteobacteria.o__Rhodospirillales.f__Rhodospirillaceae.g__Hwanghaeella		0	0	-
p__Firmicutes.c__Tissierellia.o__Tissierellales.f__unclassified_o__Tissierellales		0	0	-
p__Bacteroidetes.c__Sphingobacteriia.o__Sphingobacteriales.f__Sphingobacteriaceae.g__Pararcticibacter		0.639533	0	-
p__Firmicutes.c__Bacilli.o__Bacillales.f__Bacillaceae.g__Melghiribacillus		0.226172	0	-
p__Candidatus_Aminicenantes.c__unclassified_p__Candidatus_Aminicenantes.o__unclassified_p__Candidatus_Aminicenantes.f__unclassified_p__Candidatus_Aminicenantes.g__Candidatus_Saccharicenans		0	0	-
p__Candidatus_Fermentibacteria.c__Candidatus_Fermentibacteria__class_.o__Candidatus_Fermentibacterales.f__Candidatus_Fermentibacteraceae		0.734013	0	-
p__Candidatus_Aminicenantes.c__unclassified_p__Candidatus_Aminicenantes.o__unclassified_p__Candidatus_Aminicenantes.f__unclassified_p__Candidatus_Aminicenantes.g__unclassified_p__Candidatus_Aminicenantes		1.48092	0	-
p__Firmicutes.c__Clostridia.o__Clostridiales.f__Lachnospiraceae.g__Cellulosilyticum	B	2.34442	1.73131	0.0282801
p__Chloroflexi.c__Thermomicrobia.o__Thermomicrobiales.f__unclassified_o__Thermomicrobiales		0.346247	0	-
p__Candidatus_Desantisbacteria		0.338679	0	-
p__Actinobacteria.c__Actinobacteria.o__Micrococcales.f__Micrococcaceae.g__Rothia_f__Micrococcaceae		0.93	0	-
p__Bacteroidetes.c__Flavobacteriia.o__Flavobacteriales.f__Flavobacteriaceae.g__Pricia		0.284385	0	-
p__Candidatus_Edwardsbacteria		0	0	-
p__Firmicutes.c__Clostridia.o__Clostridiales.f__Lachnospiraceae.g__unclassified_f__Lachnospiraceae	B	4.68949	4.03739	0.0282801
p__Cyanobacteria.c__unclassified_p__Cyanobacteria.o__Nostocales.f__Hapalosiphonaceae.g__Westiellopsis		0	0	-
p__Candidatus_Doudnabacteria		0.592899	0	-
p__Firmicutes.c__Clostridia.o__Clostridiales.f__Peptostreptococcaceae		4.4033	0	-
p__Proteobacteria.c__Alphaproteobacteria.o__Rhodospirillales.f__Rhodospirillaceae.g__Varunaivibrio		0	0	-
p__Candidatus_Berkelbacteria.c__unclassified_p__Candidatus_Berkelbacteria		0.464537	0	-
p__Proteobacteria.c__Betaproteobacteria.o__Burkholderiales.f__Burkholderiaceae.g__Ralstonia		0.728745	0	-
p__Kiritimatiellaeota		1.53398	0	-
p__Firmicutes.c__Bacilli.o__Lactobacillales.f__Carnobacteriaceae.g__Alloiococcus		0.154918	0	-
p__Firmicutes.c__Erysipelotrichia.o__Erysipelotrichales.f__Erysipelotrichaceae.g__Erysipelatoclostridium		2.97394	0	-
p__Actinobacteria.c__Actinobacteria.o__Micrococcales.f__Microbacteriaceae.g__Herbiconiux	B	0	1.47032	0.0186029
p__Firmicutes.c__Clostridia.o__Clostridiales.f__Ruminococcaceae.g__Angelakisella	B	2.83109	2.04871	0.0282801
p__Proteobacteria.c__Deltaproteobacteria.o__Desulfuromonadales.f__unclassified_o__Desulfuromonadales.g__unclassified_o__Desulfuromonadales		0	0	-
p__Proteobacteria.c__Gammaproteobacteria.o__Enterobacterales.f__Enterobacteriaceae.g__Mangrovibacter		0	0	-
p__Firmicutes.c__Negativicutes.o__Selenomonadales.f__Selenomonadaceae.g__Selenomonas		2.60325	0	-
p__Proteobacteria.c__Betaproteobacteria.o__Rhodocyclales.f__Rhodocyclaceae.g__Candidatus_Dactylopiibacterium		0.365568	0	-
p__Deferribacteres.c__Deferribacteres.o__Deferribacterales.f__Deferribacteraceae.g__Mucispirillum	B	0.603399	0.918426	0.00902344
p__Actinobacteria.c__Actinobacteria.o__Propionibacteriales.f__Nocardioidaceae.g__Kribbella		0.860327	0	-
p__Candidatus_Blackburnbacteria.c__unclassified_p__Candidatus_Blackburnbacteria.o__unclassified_p__Candidatus_Blackburnbacteria.f__unclassified_p__Candidatus_Blackburnbacteria.g__unclassified_p__Candidatus_Blackburnbacteria		0.183176	0	-
p__Proteobacteria.c__Alphaproteobacteria.o__Rhizobiales.f__Xanthobacteraceae.g__Azorhizobium		0	0	-
p__Proteobacteria.c__Alphaproteobacteria.o__Rhodospirillales.f__Rhodospirillaceae.g__Pararhodospirillum	B	1.63103	1.05881	0.0162936
p__Deferribacteres.c__Deferribacteres.o__unclassified_c__Deferribacteres		0.138053	0	-
p__Candidatus_Zambryskibacteria		0.735116	0	-
p__Thermotogae.c__Thermotogae.o__Petrotogales.f__Petrotogaceae.g__Defluviitoga		0.344593	0	-
p__Verrucomicrobia.c__Spartobacteria.o__Chthoniobacterales		0.020891	0	-
p__Chlamydiae.c__unclassified_p__Chlamydiae.o__unclassified_p__Chlamydiae.f__unclassified_p__Chlamydiae.g__unclassified_p__Chlamydiae		1.51327	0	-
p__Proteobacteria.c__Gammaproteobacteria.o__Enterobacterales.f__Pectobacteriaceae.g__Pectobacterium		0.378319	0	-
p__Fibrobacteres.c__Fibrobacteria.o__Fibrobacterales.f__Fibrobacteraceae		3.167	0	-
p__Proteobacteria.c__Alphaproteobacteria.o__Holosporales.f__Caedimonadaceae.g__Caedimonas		0	0	-
p__Verrucomicrobia.c__Spartobacteria.o__Chthoniobacterales.f__Chthoniobacteraceae		0	0	-
p__Thermotogae.c__Thermotogae.o__Mesoaciditogales.f__Mesoaciditogaceae.g__Mesoaciditoga		0.359937	0	-
p__Actinobacteria.c__Acidimicrobiia.o__Acidimicrobiales.f__unclassified_o__Acidimicrobiales		0	0	-
p__Candidatus_Margulisbacteria.c__Candidatus_Marinamargulisbacteria.o__unclassified_c__Candidatus_Marinamargulisbacteria.f__unclassified_c__Candidatus_Marinamargulisbacteria.g__unclassified_c__Candidatus_Marinamargulisbacteria		0	0	-
p__Proteobacteria.c__Alphaproteobacteria.o__Rhodospirillales.f__unclassified_o__Rhodospirillales		0.527678	0	-
p__Firmicutes.c__Clostridia.o__Clostridiales.f__Ruminococcaceae.g__Gemmiger	B	3.49239	3.15592	0.0282801
p__Bacteroidetes.c__Cytophagia.o__Cytophagales.f__unclassified_o__Cytophagales		1.17313	0	-
p__Candidatus_Desantisbacteria.c__unclassified_p__Candidatus_Desantisbacteria.o__unclassified_p__Candidatus_Desantisbacteria.f__unclassified_p__Candidatus_Desantisbacteria		0.338679	0	-
p__Chlorobi.c__Chlorobia.o__Chlorobiales.f__Chlorobiaceae		1.2714	0	-
p__Actinobacteria.c__Actinobacteria.o__Candidatus_Nanopelagicales.f__Candidatus_Nanopelagicaceae.g__unclassified_f__Candidatus_Nanopelagicaceae		0	0	-
p__Chloroflexi.c__Ardenticatenia.o__Ardenticatenales.f__Ardenticatenaceae		0	0	-
p__Candidatus_Schekmanbacteria.c__unclassified_p__Candidatus_Schekmanbacteria.o__unclassified_p__Candidatus_Schekmanbacteria.f__unclassified_p__Candidatus_Schekmanbacteria		0.285956	0	-
p__Spirochaetes.c__Spirochaetia.o__Spirochaetales.f__Spirochaetaceae		4.35999	0	-
p__Firmicutes.c__Bacilli.o__Lactobacillales.f__Aerococcaceae.g__Dolosicoccus	B	0.374326	1.01114	0.00881586
p__Caldiserica		0.839786	0	-
p__Bacteroidetes.c__Bacteroidia.o__Marinilabiliales.f__Prolixibacteraceae.g__Maribellus		0.674501	0	-
p__Proteobacteria.c__Alphaproteobacteria.o__Rhodobacterales.f__Rhodobacteraceae.g__Mameliella		0	0	-
p__Candidatus_Magasanikbacteria.c__unclassified_p__Candidatus_Magasanikbacteria		1.11077	0	-
p__Actinobacteria.c__Actinobacteria.o__Kineosporiales.f__Kineosporiaceae.g__Kineococcus		0	0	-
p__Proteobacteria.c__Deltaproteobacteria.o__Myxococcales.f__unclassified_o__Myxococcales		1.24254	0	-
p__Proteobacteria.c__Alphaproteobacteria.o__Rhodospirillales.f__Acetobacteraceae.g__Gluconacetobacter		0	0	-
p__Firmicutes.c__Clostridia.o__Clostridiales.f__Catabacteriaceae.g__Catabacter		1.93679	0	-
p__Firmicutes.c__Bacilli.o__Bacillales.f__Paenibacillaceae.g__Fontibacillus		1.09684	0	-
p__Candidatus_Ryanbacteria.c__unclassified_p__Candidatus_Ryanbacteria.o__unclassified_p__Candidatus_Ryanbacteria		0	0	-
p__Proteobacteria.c__Betaproteobacteria.o__Rhodocyclales.f__unclassified_o__Rhodocyclales.g__unclassified_o__Rhodocyclales		0.467524	0	-
p__Proteobacteria.c__Alphaproteobacteria.o__Rhodobacterales.f__Hyphomonadaceae	B	1.27129	0.975834	0.00902344
p__Proteobacteria.c__Gammaproteobacteria.o__Alteromonadales.f__Idiomarinaceae.g__Aliidiomarina		0	0	-
p__Proteobacteria.c__Betaproteobacteria.o__Burkholderiales.f__Comamonadaceae.g__unclassified_f__Comamonadaceae		0.11936	0	-
p__Planctomycetes.c__Planctomycetia.o__Pirellulales	W	2.46978	1.86758	0.0472018
p__Firmicutes.c__Bacilli.o__Lactobacillales.f__Aerococcaceae.g__Aerococcus	W	1.5893	1.08202	0.0282801
p__Proteobacteria.c__Gammaproteobacteria.o__Acidiferrobacterales.f__Acidiferrobacteraceae.g__unclassified_f__Acidiferrobacteraceae		0.0407088	0	-
p__Candidatus_Saccharibacteria.c__unclassified_p__Candidatus_Saccharibacteria.o__unclassified_p__Candidatus_Saccharibacteria.f__unclassified_p__Candidatus_Saccharibacteria.g__unclassified_p__Candidatus_Saccharibacteria	B	3.25778	2.75504	0.0162936
p__Proteobacteria.c__Gammaproteobacteria.o__Oceanospirillales.f__Oceanospirillaceae.g__Bacterioplanes		0	0	-
p__Candidatus_Firestonebacteria		0.0576531	0	-
p__Actinobacteria.c__Actinobacteria	W	4.01775	3.69982	0.0162936
p__Proteobacteria.c__Betaproteobacteria.o__Burkholderiales.f__unclassified_o__Burkholderiales.g__Sphaerotilus	B	0.288342	0.909737	0.0282801
p__Actinobacteria.c__Actinobacteria.o__unclassified_c__Actinobacteria.f__unclassified_c__Actinobacteria.g__Halopolyspora		0	0	-
p__Proteobacteria.c__Deltaproteobacteria.o__Desulfovibrionales.f__Desulfovibrionaceae.g__Desulfovibrio		1.84976	0	-
p__Proteobacteria.c__Betaproteobacteria.o__Neisseriales.f__Neisseriaceae.g__Neisseria		1.95284	0	-
p__Actinobacteria.c__Actinobacteria.o__Micromonosporales.f__Micromonosporaceae.g__unclassified_f__Micromonosporaceae		0	0	-
p__Proteobacteria.c__Gammaproteobacteria.o__Alteromonadales.f__Shewanellaceae.g__Parashewanella		0	0	-
p__Firmicutes.c__Bacilli.o__Bacillales.f__Bacillaceae.g__Marinococcus		0.287833	0	-
p__Proteobacteria.c__Gammaproteobacteria.o__Thiotrichales.f__Thiolinaceae		0	0	-
p__Candidatus_Jorgensenbacteria.c__unclassified_p__Candidatus_Jorgensenbacteria.o__unclassified_p__Candidatus_Jorgensenbacteria		0	0	-
p__Firmicutes.c__Erysipelotrichia.o__Erysipelotrichales.f__Erysipelotrichaceae.g__Breznakia		1.66202	0	-
p__Chloroflexi.c__Caldilineae.o__Caldilineales		0.599025	0	-
p__Chloroflexi.c__Ktedonobacteria.o__Ktedonobacterales.f__Dictyobacteraceae.g__Dictyobacter		0.876819	0	-
p__Proteobacteria.c__Alphaproteobacteria.o__Rhodobacterales.f__Rhodobacteraceae.g__Pseudoruegeria		0	0	-
p__Ignavibacteriae.c__Ignavibacteria.o__unclassified_c__Ignavibacteria.f__unclassified_c__Ignavibacteria		1.81729	0	-
p__Cyanobacteria.c__unclassified_p__Cyanobacteria.o__Oscillatoriales.f__Microcoleaceae.g__Hydrocoleum		0	0	-
p__Actinobacteria.c__Actinobacteria.o__Actinomycetales.f__Actinomycetaceae.g__Varibaculum		0.97142	0	-
p__Lentisphaerae.c__Lentisphaeria.o__Lentisphaerales.f__Lentisphaeraceae.g__Lentisphaera		0.590835	0	-
p__Proteobacteria.c__Alphaproteobacteria.o__Rhizobiales.f__Bartonellaceae.g__Bartonella		0.476913	0	-
p__Bacteroidetes.c__unclassified_p__Bacteroidetes.o__Bacteroidetes_Order_II__Incertae_sedis.f__Rhodothermaceae.g__unclassified_f__Rhodothermaceae		0.195227	0	-
p__Proteobacteria.c__Deltaproteobacteria.o__Desulfarculales	B	0.542249	0.868617	0.00902344
p__Cyanobacteria.c__unclassified_p__Cyanobacteria.o__Nostocales.f__Aphanizomenonaceae.g__Aphanizomenon		0.384058	0	-
p__Acidobacteria.c__Holophagae.o__unclassified_c__Holophagae.f__unclassified_c__Holophagae		0	0	-
p__Proteobacteria.c__Alphaproteobacteria.o__Rhizobiales.f__Rhodobiaceae.g__unclassified_f__Rhodobiaceae		0	0	-
p__Proteobacteria.c__Deltaproteobacteria.o__Desulfobacterales.f__Desulfobacteraceae.g__Candidatus_Magnetoglobus		0	0	-
p__Proteobacteria.c__Gammaproteobacteria.o__Methylococcales		1.31829	0	-
p__Proteobacteria.c__Gammaproteobacteria.o__Cellvibrionales.f__Cellvibrionaceae.g__Marinagarivorans		0	0	-
p__Firmicutes.c__Bacilli.o__Bacillales.f__Paenibacillaceae		3.17739	0	-
p__Proteobacteria.c__Alphaproteobacteria.o__Rhodobacterales.f__Rhodobacteraceae.g__Haematobacter	B	0.135696	1.31857	0.0186029
p__Proteobacteria.c__Epsilonproteobacteria.o__unclassified_c__Epsilonproteobacteria.f__unclassified_c__Epsilonproteobacteria.g__unclassified_c__Epsilonproteobacteria		1.24998	0	-
p__Balneolaeota.c__unclassified_p__Balneolaeota	W	0	1.78224	0.0159707
p__Planctomycetes.c__Phycisphaerae.o__Phycisphaerales.f__Phycisphaeraceae		0.716504	0	-
p__Proteobacteria.c__Betaproteobacteria.o__Burkholderiales.f__Oxalobacteraceae.g__Lacisediminimonas		0	0	-
p__Actinobacteria.c__Actinobacteria.o__Corynebacteriales.f__Mycobacteriaceae.g__Mycobacteroides		1.41386	0	-
p__Candidatus_Uhrbacteria		0.867681	0	-
p__Proteobacteria.c__Deltaproteobacteria.o__Desulfovibrionales.f__Desulfohalobiaceae.g__Desulfonauticus		1.26888	0	-
p__Actinobacteria.c__Coriobacteriia.o__Coriobacteriales.f__Coriobacteriaceae.g__Collinsella		3.64406	0	-
p__Bacteroidetes.c__Flavobacteriia.o__Flavobacteriales.f__Flavobacteriaceae.g__Ulvibacterium		0	0	-
p__Actinobacteria.c__Actinobacteria.o__Corynebacteriales.f__Corynebacteriaceae.g__unclassified_f__Corynebacteriaceae		0	0	-
p__Bacteroidetes.c__Flavobacteriia.o__Flavobacteriales.f__Flavobacteriaceae.g__Hanstruepera		0	0	-
p__Proteobacteria.c__Gammaproteobacteria.o__Xanthomonadales.f__Rhodanobacteraceae.g__Rudaea		0	0	-
p__Proteobacteria.c__Alphaproteobacteria.o__Pelagibacterales.f__unclassified_o__Pelagibacterales.g__Candidatus_Fonsibacter		0.0716942	0	-
p__Lentisphaerae.c__Lentisphaeria.o__Victivallales		1.9368	0	-
p__Actinobacteria.c__Actinobacteria.o__Micrococcales.f__Dermacoccaceae.g__Dermacoccus		0	0	-
p__Bacteroidetes.c__Flavobacteriia.o__Flavobacteriales.f__Flavobacteriaceae.g__Ulvibacter		0	0	-
p__Dictyoglomi.c__Dictyoglomia		0.78837	0	-
p__Spirochaetes.c__Spirochaetia.o__Spirochaetales.f__Spirochaetaceae.g__Spirochaeta		1.26488	0	-
p__Firmicutes.c__Negativicutes.o__Selenomonadales.f__Selenomonadaceae.g__Mitsuokella	B	3.20341	2.93594	0.0282801
p__Caldiserica.c__unclassified_p__Caldiserica		0.279764	0	-
p__Elusimicrobia.c__Elusimicrobia.o__Elusimicrobiales.f__Elusimicrobiaceae.g__Elusimicrobium		0.889619	0	-
p__Dictyoglomi.c__unclassified_p__Dictyoglomi.o__unclassified_p__Dictyoglomi.f__unclassified_p__Dictyoglomi.g__unclassified_p__Dictyoglomi	B	0	1.52768	0.00881586
p__Actinobacteria.c__Actinobacteria.o__Pseudonocardiales.f__unclassified_o__Pseudonocardiales		0	0	-
p__Actinobacteria.c__Actinobacteria.o__Bifidobacteriales.f__Bifidobacteriaceae.g__Bifidobacterium		3.15231	0	-
p__Proteobacteria.c__Gammaproteobacteria.o__unclassified_c__Gammaproteobacteria.f__Candidatus_Competibacteraceae		0.499441	0	-
p__Proteobacteria.c__Deltaproteobacteria.o__Desulfobacterales.f__unclassified_o__Desulfobacterales.g__unclassified_o__Desulfobacterales		0.828145	0	-
p__Actinobacteria.c__Actinobacteria.o__Micrococcales.f__Bogoriellaceae.g__Georgenia		0.0868999	0	-
p__Firmicutes.c__Clostridia.o__Clostridiales.f__Hungateiclostridiaceae.g__Pseudobacteroides		1.30974	0	-
p__Candidatus_Collierbacteria.c__unclassified_p__Candidatus_Collierbacteria		0.963313	0	-
p__Proteobacteria.c__Betaproteobacteria.o__Nitrosomonadales.f__Thiobacillaceae		0	0	-
p__Chloroflexi.c__Anaerolineae.o__Anaerolineales.f__Anaerolineaceae.g__unclassified_f__Anaerolineaceae		2.17519	0	-
p__Proteobacteria.c__Betaproteobacteria.o__Rhodocyclales.f__Zoogloeaceae.g__Uliginosibacterium		0	0	-
p__Firmicutes.c__Clostridia.o__Clostridiales.f__Clostridiaceae.g__Beduini		1.65875	0	-
p__Cyanobacteria.c__unclassified_p__Cyanobacteria.o__Oscillatoriales.f__unclassified_o__Oscillatoriales	B	0.923205	0.969272	0.0282801
p__Firmicutes.c__Clostridia.o__Clostridiales.f__Clostridiaceae.g__Haloimpatiens		1.0242	0	-
p__Proteobacteria.c__Alphaproteobacteria.o__Holosporales.f__Caedimonadaceae		0.619361	0	-
p__Firmicutes.c__Erysipelotrichia.o__Erysipelotrichales	B	4.47739	4.04221	0.0472018
p__Firmicutes.c__Tissierellia.o__Tissierellales.f__Tissierellaceae.g__Sporanaerobacter		1.47687	0	-
p__Proteobacteria.c__Gammaproteobacteria.o__Oceanospirillales.f__Kangiellaceae.g__Aliikangiella		0	0	-
p__Cyanobacteria.c__unclassified_p__Cyanobacteria.o__Nostocales.f__Aphanizomenonaceae.g__Cylindrospermopsis		0	0	-
p__Proteobacteria.c__Gammaproteobacteria.o__Pasteurellales.f__Pasteurellaceae.g__Conservatibacter	B	0	1.10651	0.00705833
p__Proteobacteria.c__Gammaproteobacteria.o__Thiotrichales.f__Francisellaceae.g__Francisella		1.37368	0	-
p__Proteobacteria.c__Gammaproteobacteria.o__Alteromonadales.f__Ferrimonadaceae.g__Paraferrimonas	B	0	1.82044	0.00705833
p__Firmicutes.c__Negativicutes.o__Selenomonadales.f__Selenomonadaceae.g__Propionispira	B	1.23925	0.856788	0.0472018
p__Candidatus_Desantisbacteria.c__unclassified_p__Candidatus_Desantisbacteria		0.338679	0	-
p__Proteobacteria.c__Gammaproteobacteria.o__Cellvibrionales.f__Spongiibacteraceae.g__Spongiibacter		0.124152	0	-
p__Thermotogae.c__Thermotogae.o__Petrotogales.f__Petrotogaceae.g__Marinitoga		0.911042	0	-
p__Firmicutes.c__Clostridia.o__Clostridiales.f__Lachnospiraceae.g__Faecalimonas		1.54036	0	-
p__Actinobacteria.c__Rubrobacteria.o__Rubrobacterales		0.253013	0	-
p__Proteobacteria.c__Gammaproteobacteria.o__unclassified_c__Gammaproteobacteria.f__unclassified_c__Gammaproteobacteria.g__Ignatzschineria		0.224484	0	-
p__Bacteroidetes.c__Flavobacteriia.o__Flavobacteriales.f__unclassified_o__Flavobacteriales		2.01991	0	-
p__Proteobacteria.c__Gammaproteobacteria.o__Cellvibrionales.f__Spongiibacteraceae.g__Zhongshania	B	0.218804	0.883477	0.0131916
p__Bacteroidetes.c__Bacteroidia.o__Marinilabiliales.f__Marinifilaceae.g__unclassified_f__Marinifilaceae		0.374601	0	-
p__Chloroflexi.c__Anaerolineae.o__Anaerolineales.f__Anaerolineaceae.g__Brevefilum		0.208226	0	-
p__Candidatus_Peregrinibacteria.c__unclassified_p__Candidatus_Peregrinibacteria		0.826582	0	-
p__Firmicutes.c__Clostridia.o__Clostridiales.f__Lachnospiraceae.g__Robinsoniella		2.41138	0	-
p__Planctomycetes.c__Candidatus_Brocadiae.o__Candidatus_Brocadiales.f__Candidatus_Brocadiaceae.g__unclassified_f__Candidatus_Brocadiaceae		0	0	-
p__Verrucomicrobia.c__unclassified_p__Verrucomicrobia.o__unclassified_p__Verrucomicrobia		3.24088	0	-
p__Actinobacteria.c__Actinobacteria.o__Propionibacteriales.f__Nocardioidaceae.g__Friedmanniella		0	0	-
p__Firmicutes.c__Clostridia.o__Clostridiales.f__Lachnospiraceae.g__Anaerobutyricum		2.92164	0	-
p__Proteobacteria.c__Gammaproteobacteria.o__Legionellales		1.41752	0	-
p__Bacteroidetes.c__Flavobacteriia.o__Flavobacteriales.f__Flavobacteriaceae.g__Aureicoccus		0	0	-
p__Proteobacteria.c__Gammaproteobacteria.o__Chromatiales.f__unclassified_o__Chromatiales.g__unclassified_o__Chromatiales		0	0	-
p__Proteobacteria.c__Betaproteobacteria.o__Burkholderiales.f__Sutterellaceae.g__Mesosutterella		0.313755	0	-
p__Spirochaetes.c__unclassified_p__Spirochaetes.o__unclassified_p__Spirochaetes.f__unclassified_p__Spirochaetes.g__unclassified_p__Spirochaetes	B	2.50721	1.95475	0.00902344
p__Cyanobacteria.c__unclassified_p__Cyanobacteria.o__Synechococcales.f__Prochlorotrichaceae.g__Nodosilinea		0	0	-
p__Candidatus_Wallbacteria.c__unclassified_p__Candidatus_Wallbacteria.o__unclassified_p__Candidatus_Wallbacteria		0.0398705	0	-
p__Proteobacteria.c__Alphaproteobacteria.o__Rhizobiales.f__unclassified_o__Rhizobiales.g__Bauldia		0	0	-
p__Thermodesulfobacteria_d__Bacteria.c__Thermodesulfobacteria_p__Thermodesulfobacteria.o__Thermodesulfobacteriales.f__unclassified_o__Thermodesulfobacteriales.g__unclassified_o__Thermodesulfobacteriales		0	0	-
p__Bacteroidetes.c__Chitinophagia.o__Chitinophagales.f__Chitinophagaceae.g__Ferruginibacter	B	0.637619	0.742472	0.0282801
p__Bacteroidetes.c__Flavobacteriia.o__Flavobacteriales.f__Flavobacteriaceae.g__Lutibacter	B	1.14066	0.744211	0.0162936
p__Proteobacteria.c__Gammaproteobacteria.o__Xanthomonadales.f__Xanthomonadaceae.g__Xylella		0	0	-
p__Firmicutes.c__Clostridia.o__Clostridiales.f__Ruminococcaceae.g__Marasmitruncus		2.03863	0	-
p__Bacteroidetes.c__Cytophagia.o__Cytophagales.f__Fulvivirgaceae.g__Fulvivirga		0.540222	0	-
p__Proteobacteria.c__Gammaproteobacteria.o__Chromatiales.f__Woeseiaceae		0.388733	0	-
p__Firmicutes.c__Clostridia.o__Clostridiales.f__Lachnospiraceae.g__Butyrivibrio		3.6625	0	-
p__Proteobacteria.c__Betaproteobacteria.o__Nitrosomonadales.f__Sterolibacteriaceae.g__Methyloversatilis		0	0	-
p__Candidatus_Omnitrophica.c__unclassified_p__Candidatus_Omnitrophica.o__unclassified_p__Candidatus_Omnitrophica.f__unclassified_p__Candidatus_Omnitrophica.g__Candidatus_Omnitrophus		0	0	-
p__Firmicutes.c__Clostridia.o__Clostridiales.f__Ruminococcaceae.g__Acetanaerobacterium		2.01812	0	-
p__Chlorobi.c__unclassified_p__Chlorobi.o__unclassified_p__Chlorobi.f__unclassified_p__Chlorobi		1.98974	0	-
p__Firmicutes.c__Clostridia.o__Clostridiales.f__Lachnospiraceae.g__Lachnospira	B	3.16773	2.69616	0.00902344
p__Proteobacteria.c__Gammaproteobacteria.o__Enterobacterales.f__unclassified_o__Enterobacterales.g__unclassified_o__Enterobacterales		1.76477	0	-
p__Proteobacteria.c__Gammaproteobacteria.o__Chromatiales.f__Chromatiaceae.g__unclassified_f__Chromatiaceae	B	0.145223	1.33502	0.0282801
p__Bacteroidetes.c__Bacteroidia.o__unclassified_c__Bacteroidia		3.25458	0	-
p__Firmicutes.c__Negativicutes.o__Selenomonadales.f__Sporomusaceae.g__Pelosinus	B	1.44615	0.907669	0.0282801
p__Actinobacteria.c__Actinobacteria.o__Corynebacteriales.f__Corynebacteriaceae.g__Corynebacterium	W	3.82873	3.60634	0.00902344
p__Proteobacteria.c__Deltaproteobacteria.o__Myxococcales.f__Archangiaceae.g__Melittangium		0	0	-
p__Firmicutes.c__Clostridia.o__Thermoanaerobacterales.f__Thermoanaerobacteraceae.g__Ammonifex		0.596375	0	-
p__Proteobacteria.c__Betaproteobacteria.o__Burkholderiales.f__Burkholderiaceae.g__Trinickia		0.102812	0	-
p__Actinobacteria.c__Actinobacteria.o__Glycomycetales.f__Glycomycetaceae	B	0.290421	1.26979	0.0282801
p__Firmicutes.c__unclassified_p__Firmicutes.o__unclassified_p__Firmicutes.f__unclassified_p__Firmicutes.g__Ndongobacter	B	1.2478	0.803306	0.0162936
p__Bacteroidetes.c__Flavobacteriia.o__unclassified_c__Flavobacteriia.f__unclassified_c__Flavobacteriia.g__unclassified_c__Flavobacteriia		1.25293	0	-
p__Actinobacteria.c__Actinobacteria.o__Streptomycetales.f__Streptomycetaceae.g__Kitasatospora	B	0.139123	0.852648	0.0282801
p__Chrysiogenetes_d__Bacteria.c__Chrysiogenetes_p__Chrysiogenetes.o__Chrysiogenales.f__unclassified_o__Chrysiogenales		0	0	-
p__Synergistetes		2.46002	0	-
p__Proteobacteria.c__Gammaproteobacteria.o__Enterobacterales.f__Pectobacteriaceae.g__Sodalis		0	0	-
p__Proteobacteria.c__Gammaproteobacteria.o__Nevskiales.f__Sinobacteraceae.g__Fontimonas	B	0	1.18073	0.0342661
p__Actinobacteria.c__Actinobacteria.o__Micrococcales.f__Microbacteriaceae.g__Planctomonas		0.369271	0	-
p__Proteobacteria.c__Alphaproteobacteria.o__Caulobacterales.f__unclassified_o__Caulobacterales		0	0	-
p__Proteobacteria.c__Alphaproteobacteria.o__Rhizobiales		2.53619	0	-
p__Firmicutes.c__Erysipelotrichia.o__Erysipelotrichales.f__unclassified_o__Erysipelotrichales		0.425782	0	-
p__Candidatus_Adlerbacteria.c__unclassified_p__Candidatus_Adlerbacteria.o__unclassified_p__Candidatus_Adlerbacteria.f__unclassified_p__Candidatus_Adlerbacteria		0	0	-
p__Fibrobacteres.c__Fibrobacteria		3.167	0	-
p__Proteobacteria.c__Gammaproteobacteria.o__Alteromonadales.f__Alteromonadaceae.g__Gayadomonas		0	0	-
p__Firmicutes.c__Clostridia.o__Thermoanaerobacterales.f__Thermoanaerobacterales_Family_III__Incertae_Sedis.g__Thermosediminibacter		0.644891	0	-
p__Firmicutes.c__Clostridia.o__Clostridiales.f__Ruminococcaceae.g__Negativibacillus		2.26198	0	-
p__Firmicutes.c__Bacilli.o__Lactobacillales.f__Carnobacteriaceae.g__Dolosigranulum	W	0.556424	1.03858	0.00902344
p__Bacteroidetes.c__Bacteroidia.o__Marinilabiliales.f__Marinilabiliaceae.g__Natronoflexus		0.652122	0	-
p__Proteobacteria.c__Betaproteobacteria.o__Burkholderiales.f__Sutterellaceae.g__Turicimonas	B	0.659127	0.726639	0.0472018
p__Firmicutes.c__Bacilli.o__Bacillales.f__Paenibacillaceae.g__Thermobacillus		0.87307	0	-
p__Proteobacteria.c__Betaproteobacteria.o__unclassified_c__Betaproteobacteria.f__unclassified_c__Betaproteobacteria.g__Chitinivorax		0	0	-
p__Proteobacteria.c__Alphaproteobacteria.o__Rhizobiales.f__Brucellaceae.g__Brucella		0.433711	0	-
p__Proteobacteria.c__Gammaproteobacteria.o__Enterobacterales.f__unclassified_o__Enterobacterales		1.77407	0	-
p__Bacteroidetes.c__Cytophagia.o__Cytophagales.f__Cytophagaceae.g__Fibrisoma		0.82981	0	-
p__Candidatus_Kaiserbacteria		0.919755	0	-
p__Synergistetes.c__Synergistia.o__Synergistales.f__Synergistaceae.g__Jonquetella		0.446128	0	-
p__Firmicutes.c__Bacilli.o__Bacillales.f__Planococcaceae.g__Tetzosporium		0.0137336	0	-
p__Proteobacteria.c__Betaproteobacteria.o__Neisseriales.f__Neisseriaceae.g__Alysiella		0.24556	0	-
p__Fibrobacteres.c__unclassified_p__Fibrobacteres		0.842394	0	-
p__Proteobacteria.c__Oligoflexia.o__unclassified_c__Oligoflexia.f__unclassified_c__Oligoflexia		0	0	-
p__Candidatus_Abyssubacteria.c__unclassified_p__Candidatus_Abyssubacteria.o__unclassified_p__Candidatus_Abyssubacteria.f__unclassified_p__Candidatus_Abyssubacteria.g__unclassified_p__Candidatus_Abyssubacteria		0.256295	0	-
p__Bacteroidetes.c__Sphingobacteriia.o__Sphingobacteriales.f__Sphingobacteriaceae.g__Pedobacter		1.69273	0	-
p__Chloroflexi.c__Chloroflexia		1.08043	0	-
p__Firmicutes.c__Clostridia.o__Clostridiales.f__unclassified_o__Clostridiales.g__Evtepia		3.51033	0	-
p__Verrucomicrobia.c__unclassified_p__Verrucomicrobia.o__unclassified_p__Verrucomicrobia.f__unclassified_p__Verrucomicrobia.g__unclassified_p__Verrucomicrobia		3.24074	0	-
p__Proteobacteria.c__Gammaproteobacteria.o__Orbales		0.761345	0	-
p__Thermotogae.c__Thermotogae.o__Petrotogales.f__Petrotogaceae		1.34214	0	-
p__Firmicutes.c__Bacilli.o__Lactobacillales.f__Carnobacteriaceae		2.33383	0	-
p__Firmicutes.c__Bacilli.o__Bacillales.f__Thermoactinomycetaceae.g__Thermoactinomyces	B	0.818229	0.784526	0.0472018
p__Bacteroidetes.c__Bacteroidia.o__Bacteroidales.f__Bacteroidaceae.g__unclassified_f__Bacteroidaceae		2.40829	0	-
p__Candidatus_Margulisbacteria.c__Candidatus_Riflemargulisbacteria.o__unclassified_c__Candidatus_Riflemargulisbacteria.f__unclassified_c__Candidatus_Riflemargulisbacteria	B	0.396745	1.07021	0.0472018
p__Candidatus_Glassbacteria.c__unclassified_p__Candidatus_Glassbacteria.o__unclassified_p__Candidatus_Glassbacteria		0	0	-
p__Proteobacteria.c__Alphaproteobacteria.o__Caulobacterales.f__Caulobacteraceae.g__Brevundimonas		0	0	-
p__Actinobacteria.c__Actinobacteria.o__Micrococcales.f__Ruaniaceae.g__Ruania	W	0.554322	0.846239	0.0472018
p__Firmicutes.c__Clostridia.o__Clostridiales.f__Lachnospiraceae.g__Schaedlerella		2.35867	0	-
p__Bacteroidetes.c__Chitinophagia.o__Chitinophagales.f__Chitinophagaceae.g__Dinghuibacter	B	0	1.39957	0.0159707
p__Candidatus_Melainabacteria.c__unclassified_p__Candidatus_Melainabacteria.o__Candidatus_Gastranaerophilales.f__unclassified_o__Candidatus_Gastranaerophilales.g__unclassified_o__Candidatus_Gastranaerophilales	B	2.67189	2.18713	0.0162936
p__Proteobacteria.c__Epsilonproteobacteria.o__Campylobacterales.f__Campylobacteraceae.g__Aliiarcobacter		0	0	-
p__Chloroflexi.c__Anaerolineae.o__unclassified_c__Anaerolineae		1.54041	0	-
p__Dictyoglomi.c__unclassified_p__Dictyoglomi.o__unclassified_p__Dictyoglomi	B	0	1.53467	0.00881586
p__Actinobacteria.c__Actinobacteria.o__Micrococcales.f__Dermacoccaceae.g__Kytococcus		0.0534801	0	-
p__Bacteroidetes.c__Cytophagia.o__Cytophagales.f__Cytophagaceae.g__Aquirufa		0	0	-
p__Proteobacteria.c__Alphaproteobacteria.o__Sphingomonadales.f__Sphingomonadaceae.g__unclassified_f__Sphingomonadaceae	W	0.534884	0.772971	0.0472018
p__Chloroflexi.c__Ktedonobacteria.o__Ktedonobacterales.f__Ktedonosporobacteraceae		0	0	-
p__Chlamydiae.c__Chlamydiia.o__Parachlamydiales.f__Criblamydiaceae		0	0	-
p__Bacteroidetes.c__Cytophagia.o__Cytophagales.f__Cyclobacteriaceae.g__Algoriphagus	B	1.08312	0.988609	0.0472018
p__Actinobacteria.c__Actinobacteria.o__Jiangellales.f__Jiangellaceae.g__Phytoactinopolyspora		0.282794	0	-
p__Bacteroidetes.c__Saprospiria.o__Saprospirales.f__unclassified_o__Saprospirales	B	1.10296	0.900324	0.00902344
p__Actinobacteria.c__Actinobacteria.o__Micrococcales.f__Cellulomonadaceae.g__unclassified_f__Cellulomonadaceae		0	0	-
p__Proteobacteria.c__Betaproteobacteria.o__unclassified_c__Betaproteobacteria		1.76398	0	-
p__Proteobacteria.c__Alphaproteobacteria.o__Sphingomonadales.f__Sphingomonadaceae.g__Pacificimonas		0	0	-
p__Proteobacteria.c__Epsilonproteobacteria.o__Campylobacterales		3.19726	0	-
p__Rhodothermaeota.c__Rhodothermia.o__Rhodothermales		0	0	-
p__Candidatus_Wildermuthbacteria.c__unclassified_p__Candidatus_Wildermuthbacteria.o__unclassified_p__Candidatus_Wildermuthbacteria.f__unclassified_p__Candidatus_Wildermuthbacteria.g__unclassified_p__Candidatus_Wildermuthbacteria		0	0	-
p__Actinobacteria.c__Nitriliruptoria.o__Egibacterales.f__Egibacteraceae		0	0	-
p__Armatimonadetes.c__Armatimonadia		0.0403397	0	-
p__Firmicutes.c__Clostridia.o__Clostridiales.f__Heliobacteriaceae.g__Heliobacterium		1.69114	0	-
p__Thermotogae.c__unclassified_p__Thermotogae		0.136333	0	-
p__Actinobacteria.c__Actinobacteria.o__Micrococcales.f__Dermacoccaceae.g__Luteipulveratus		0	0	-
p__Bacteroidetes.c__Cytophagia.o__Cytophagales.f__Microscillaceae.g__Microscilla		0.256871	0	-
p__candidate_division_Zixibacteria.c__unclassified_p__candidate_division_Zixibacteria.o__unclassified_p__candidate_division_Zixibacteria.f__unclassified_p__candidate_division_Zixibacteria	B	1.08684	0.982601	0.0162936
p__Candidatus_Niyogibacteria.c__unclassified_p__Candidatus_Niyogibacteria.o__unclassified_p__Candidatus_Niyogibacteria	W	0.799934	0.981404	0.00881586
p__Cyanobacteria.c__unclassified_p__Cyanobacteria.o__Chroococcales.f__Microcystaceae.g__Microcystis	B	1.18469	0.910912	0.0282801
p__Candidatus_Amesbacteria.c__unclassified_p__Candidatus_Amesbacteria	B	0.0870963	1.11569	0.0162936
p__Deferribacteres.c__Deferribacteres.o__Deferribacterales.f__Deferribacteraceae.g__Flexistipes		0	0	-
p__Firmicutes.c__Clostridia.o__Thermoanaerobacterales.f__Thermoanaerobacteraceae.g__Desulfovirgula		0	0	-
p__Actinobacteria.c__Actinobacteria.o__Glycomycetales.f__Glycomycetaceae.g__Glycomyces	B	0.290421	1.26979	0.0282801
p__Proteobacteria.c__Deltaproteobacteria.o__Myxococcales.f__Archangiaceae		0.613132	0	-
p__Candidatus_Tagabacteria.c__unclassified_p__Candidatus_Tagabacteria		0.0546654	0	-
p__Proteobacteria.c__Betaproteobacteria.o__Neisseriales.f__Neisseriaceae.g__Vitreoscilla		0	0	-
p__Proteobacteria.c__Deltaproteobacteria.o__Myxococcales.f__Polyangiaceae.g__Polyangium		0	0	-
p__Proteobacteria.c__Betaproteobacteria.o__Burkholderiales.f__Alcaligenaceae.g__Eoetvoesia		0	0	-
p__Firmicutes.c__Bacilli.o__Bacillales.f__Bacillaceae	B	3.37038	2.61112	0.0282801
p__Actinobacteria.c__Acidimicrobiia.o__Acidimicrobiales.f__Microthrixaceae.g__Candidatus_Microthrix		0	0	-
p__Gemmatimonadetes_d__Bacteria		1.20251	0	-
p__Chrysiogenetes_d__Bacteria.c__Chrysiogenetes_p__Chrysiogenetes.o__Chrysiogenales.f__Chrysiogenaceae.g__Desulfurispirillum	B	0	1.24183	0.0342661
p__Proteobacteria.c__Gammaproteobacteria.o__Enterobacterales.f__Hafniaceae.g__Hafnia		0.371734	0	-
p__Proteobacteria.c__Gammaproteobacteria.o__unclassified_c__Gammaproteobacteria.f__unclassified_c__Gammaproteobacteria.g__Halospina		0	0	-
p__Proteobacteria.c__Gammaproteobacteria.o__Alteromonadales.f__Alteromonadaceae.g__Alteromonas	B	1.0778	0.940506	0.00902344
p__Actinobacteria.c__Actinobacteria.o__Streptosporangiales.f__Streptosporangiaceae.g__Thermopolyspora		0	0	-
p__Firmicutes.c__Clostridia.o__Clostridiales.f__Proteinivoraceae		0.903185	0	-
p__Tenericutes.c__Mollicutes.o__Mycoplasmatales.f__Mycoplasmataceae.g__Mycoplasma		3.76486	0	-
p__Proteobacteria.c__Zetaproteobacteria.o__unclassified_c__Zetaproteobacteria.f__unclassified_c__Zetaproteobacteria	B	0.718953	0.97122	0.0472018
p__Spirochaetes.c__Spirochaetia.o__unclassified_c__Spirochaetia.f__unclassified_c__Spirochaetia.g__unclassified_c__Spirochaetia	B	2.75487	2.30248	0.00902344
p__Proteobacteria.c__Betaproteobacteria.o__Neisseriales.f__Neisseriaceae.g__Bergeriella_f__Neisseriaceae		0	0	-
p__Bacteroidetes.c__Flavobacteriia.o__Flavobacteriales.f__Flavobacteriaceae.g__Pustulibacterium		0	0	-
p__Firmicutes.c__Clostridia.o__Clostridiales.f__Caldicoprobacteraceae.g__Caldicoprobacter		1.75386	0	-
p__Planctomycetes.c__Planctomycetia.o__Gemmatales.f__Gemmataceae.g__Zavarzinella		0	0	-
p__Proteobacteria.c__Deltaproteobacteria.o__Myxococcales.f__Nannocystaceae		0.387246	0	-
p__Actinobacteria.c__Actinobacteria.o__Micrococcales.f__Intrasporangiaceae.g__Janibacter		0	0	-
p__Candidatus_Portnoybacteria.c__unclassified_p__Candidatus_Portnoybacteria.o__unclassified_p__Candidatus_Portnoybacteria.f__unclassified_p__Candidatus_Portnoybacteria	B	0.361709	1.20027	0.0472018
p__Kiritimatiellaeota.c__Kiritimatiellae.o__Kiritimatiellales.f__unclassified_o__Kiritimatiellales		1.30746	0	-
p__Calditrichaeota.c__Calditrichae		0.606378	0	-
p__Verrucomicrobia.c__Opitutae.o__Opitutales.f__Opitutaceae.g__Nibricoccus		0	0	-
p__Actinobacteria.c__Actinobacteria.o__Corynebacteriales.f__Nocardiaceae.g__Williamsia		0.233871	0	-
p__Firmicutes.c__Bacilli.o__Lactobacillales.f__unclassified_o__Lactobacillales.g__unclassified_o__Lactobacillales		2.87104	0	-
p__Acidobacteria.c__Acidobacteriia.o__Acidobacteriales.f__Acidobacteriaceae.g__unclassified_f__Acidobacteriaceae		0	0	-
p__Candidatus_Woykebacteria.c__unclassified_p__Candidatus_Woykebacteria.o__unclassified_p__Candidatus_Woykebacteria		1.34092	0	-
p__Firmicutes.c__Clostridia.o__Clostridiales.f__Lachnospiraceae.g__Anaerotignum		2.51999	0	-
p__Synergistetes.c__Synergistia.o__Synergistales.f__Synergistaceae.g__Cloacibacillus		1.78287	0	-
p__Firmicutes.c__Clostridia.o__Halanaerobiales.f__Halanaerobiaceae.g__Halothermothrix		0	0	-
p__Bacteroidetes.c__Bacteroidia.o__Marinilabiliales.f__Marinilabiliaceae.g__Labilibacter		1.31733	0	-
p__Candidatus_Margulisbacteria.c__Candidatus_Riflemargulisbacteria.o__unclassified_c__Candidatus_Riflemargulisbacteria.f__unclassified_c__Candidatus_Riflemargulisbacteria.g__unclassified_c__Candidatus_Riflemargulisbacteria	B	0.396745	1.07021	0.0472018
p__Firmicutes.c__Clostridia.o__Clostridiales.f__Peptococcaceae.g__Desulfallas		1.35553	0	-
p__Proteobacteria.c__Gammaproteobacteria.o__unclassified_c__Gammaproteobacteria	B	2.14145	1.59026	0.00902344
p__Verrucomicrobia.c__Verrucomicrobiae.o__Verrucomicrobiales.f__Verrucomicrobiaceae.g__Roseimicrobium		0	0	-
p__Proteobacteria.c__Gammaproteobacteria.o__Enterobacterales.f__Enterobacteriaceae		3.89705	0	-
p__Firmicutes.c__Clostridia.o__Clostridiales.f__Eubacteriaceae.g__Anaerofustis		2.22133	0	-
p__Actinobacteria.c__Coriobacteriia.o__Coriobacteriales.f__Coriobacteriaceae.g__Parvibacter	B	1.52788	0.968116	0.0282801
p__Firmicutes.c__Clostridia.o__Clostridiales.f__Ruminococcaceae.g__Drancourtella		2.4282	0	-
p__Proteobacteria.c__Gammaproteobacteria.o__Oceanospirillales.f__Alcanivoracaceae.g__Alcanivorax		0.69411	0	-
p__Actinobacteria.c__unclassified_p__Actinobacteria		2.35177	0	-
p__Chloroflexi.c__Anaerolineae		2.37537	0	-
p__Proteobacteria.c__Alphaproteobacteria.o__Kordiimonadales.f__Kordiimonadaceae.g__Kordiimonas		0	0	-
p__Firmicutes.c__Clostridia.o__unclassified_c__Clostridia.f__unclassified_c__Clostridia.g__unclassified_c__Clostridia		4.32948	0	-
p__Bacteroidetes.c__Bacteroidia.o__Bacteroidales.f__Prevotellaceae.g__Prevotellamassilia		2.17986	0	-
p__Proteobacteria.c__Gammaproteobacteria.o__Alteromonadales.f__Colwelliaceae		0.73025	0	-
p__Proteobacteria.c__Gammaproteobacteria.o__Enterobacterales.f__Yersiniaceae.g__Yersinia_f__Yersiniaceae		0.817303	0	-
p__Actinobacteria.c__Actinobacteria.o__Catenulisporales		0	0	-
p__Proteobacteria.c__Alphaproteobacteria.o__Rhizobiales.f__Lichenibacteriaceae.g__Lichenibacterium		0	0	-
p__Proteobacteria.c__Alphaproteobacteria.o__Rhizobiales.f__Beijerinckiaceae.g__Pseudochelatococcus		0	0	-
p__Candidatus_Buchananbacteria.c__unclassified_p__Candidatus_Buchananbacteria		0.651805	0	-
p__Bacteroidetes.c__Cytophagia.o__Cytophagales.f__Cytophagaceae.g__Arundinibacter		0.203484	0	-
p__Proteobacteria.c__Betaproteobacteria.o__Burkholderiales.f__Alcaligenaceae.g__Brackiella	B	0	1.63262	0.0263877
p__Proteobacteria.c__Deltaproteobacteria.o__Desulfobacterales.f__Desulfobacteraceae.g__Desulfatitalea		0	0	-
p__Chloroflexi.c__Chloroflexia.o__Kallotenuales.f__Kallotenuaceae.g__Kallotenue		0	0	-
p__Proteobacteria.c__Deltaproteobacteria.o__Desulfarculales.f__Desulfarculaceae.g__unclassified_f__Desulfarculaceae		0	0	-
p__Proteobacteria.c__Betaproteobacteria.o__Burkholderiales.f__Comamonadaceae.g__Tibeticola		0	0	-
p__Firmicutes.c__Clostridia.o__Clostridiales.f__Peptostreptococcaceae.g__Clostridioides		3.5289	0	-
p__Bacteroidetes.c__Cytophagia.o__Cytophagales.f__Cyclobacteriaceae.g__Litoribacter	W	0	1.97258	0.0342661
p__Candidatus_Sumerlaeota.c__Candidatus_Sumerlaeia.o__Candidatus_Sumerlaeales.f__Candidatus_Sumerlaeaceae		0	0	-
p__Gemmatimonadetes_d__Bacteria.c__unclassified_p__Gemmatimonadetes_d__Bacteria.o__unclassified_p__Gemmatimonadetes_d__Bacteria.f__unclassified_p__Gemmatimonadetes_d__Bacteria.g__unclassified_p__Gemmatimonadetes_d__Bacteria		1.12063	0	-
p__Bacteroidetes.c__Cytophagia.o__Cytophagales.f__Cytophagaceae.g__Rhodocytophaga		0.883495	0	-
p__Gemmatimonadetes_d__Bacteria.c__Gemmatimonadetes_p__Gemmatimonadetes.o__Gemmatimonadales		0.437816	0	-
p__Proteobacteria.c__Deltaproteobacteria.o__Desulfuromonadales.f__Desulfuromonadaceae.g__Desulfuromusa		0.643049	0	-
p__Verrucomicrobia.c__Verrucomicrobiae.o__Verrucomicrobiales.f__Verrucomicrobiaceae.g__Verrucomicrobium		0.644117	0	-
p__Firmicutes.c__Clostridia.o__Clostridiales.f__Peptococcaceae.g__Dehalobacter	B	2.12449	1.27982	0.0282801
p__Chloroflexi.c__Ktedonobacteria.o__Ktedonobacterales.f__Dictyobacteraceae.g__Tengunoibacter		0.163881	0	-
p__Caldiserica.c__unclassified_p__Caldiserica.o__unclassified_p__Caldiserica		0.279764	0	-
p__Actinobacteria.c__Actinobacteria.o__Actinopolysporales.f__Actinopolysporaceae.g__Actinopolyspora		0	0	-
p__Synergistetes.c__Synergistia		2.45533	0	-
p__Proteobacteria.c__Gammaproteobacteria.o__Alteromonadales.f__unclassified_o__Alteromonadales.g__Aestuariicella		0	0	-
p__Deferribacteres.c__Deferribacteres		1.13623	0	-
p__Actinobacteria.c__Actinobacteria.o__Propionibacteriales.f__Nocardioidaceae.g__Actinopolymorpha		0.248043	0	-
p__Candidatus_Calescamantes.c__unclassified_p__Candidatus_Calescamantes.o__unclassified_p__Candidatus_Calescamantes.f__unclassified_p__Candidatus_Calescamantes.g__unclassified_p__Candidatus_Calescamantes		0.317066	0	-
p__Actinobacteria.c__Actinobacteria.o__Corynebacteriales.f__Mycobacteriaceae.g__Hoyosella		0	0	-
p__Bacteroidetes.c__Flavobacteriia.o__Flavobacteriales.f__Cryomorphaceae.g__Phaeocystidibacter		0.245959	0	-
p__Proteobacteria.c__Alphaproteobacteria.o__Rhizobiales.f__Bradyrhizobiaceae.g__Rhodopseudomonas		0	0	-
p__Thermotogae.c__unclassified_p__Thermotogae.o__unclassified_p__Thermotogae.f__unclassified_p__Thermotogae		0.136333	0	-
p__Aquificae.c__Aquificae.o__Aquificales.f__Hydrogenothermaceae.g__Sulfurihydrogenibium		0.746257	0	-
p__Proteobacteria.c__Epsilonproteobacteria.o__Campylobacterales.f__Helicobacteraceae.g__Sulfurimonas		0.841223	0	-
p__Candidatus_Kryptonia.c__unclassified_p__Candidatus_Kryptonia.o__unclassified_p__Candidatus_Kryptonia.f__unclassified_p__Candidatus_Kryptonia		0.924299	0	-
p__Proteobacteria.c__Alphaproteobacteria.o__Sneathiellales		0	0	-
p__Firmicutes.c__Tissierellia.o__Tissierellales.f__Tissierellaceae.g__Tepidimicrobium		1.09991	0	-
p__Proteobacteria.c__Alphaproteobacteria.o__Rhizobiales.f__unclassified_o__Rhizobiales.g__Mongoliimonas		0	0	-
p__Chrysiogenetes_d__Bacteria.c__Chrysiogenetes_p__Chrysiogenetes.o__Chrysiogenales.f__Chrysiogenaceae		0	0	-
p__Cyanobacteria.c__unclassified_p__Cyanobacteria.o__Oscillatoriales.f__Oscillatoriaceae.g__Phormidium		0.131596	0	-
p__Armatimonadetes.c__unclassified_p__Armatimonadetes		1.84022	0	-
p__Firmicutes.c__Bacilli.o__Bacillales.f__Bacillaceae.g__Saliterribacillus	W	0	1.62536	0.046533
p__Bacteroidetes.c__unclassified_p__Bacteroidetes.o__unclassified_p__Bacteroidetes.f__unclassified_p__Bacteroidetes		3.31148	0	-
p__Proteobacteria.c__Gammaproteobacteria.o__Nevskiales.f__Sinobacteraceae.g__Stagnimonas		0	0	-
p__Proteobacteria.c__Alphaproteobacteria.o__Rhodobacterales.f__Rhodobacteraceae.g__Defluviimonas		0	0	-
p__Chloroflexi.c__Anaerolineae.o__Anaerolineales		2.33153	0	-
p__Firmicutes.c__Erysipelotrichia.o__Erysipelotrichales.f__Erysipelotrichaceae.g__Longibaculum	B	2.0187	1.55129	0.0162936
p__Proteobacteria.c__Gammaproteobacteria.o__Chromatiales.f__Chromatiaceae.g__Imhoffiella		0	0	-
p__Nitrospinae.c__unclassified_p__Nitrospinae.o__unclassified_p__Nitrospinae.f__unclassified_p__Nitrospinae	B	0.812046	0.771386	0.0162936
p__Firmicutes.c__Bacilli.o__Bacillales.f__Bacillaceae.g__Pelagirhabdus		0.255874	0	-
p__candidate_division_Zixibacteria	B	1.08684	0.982601	0.0162936
p__Bacteroidetes.c__Bacteroidia.o__Marinilabiliales.f__Marinifilaceae.g__Ancylomarina		1.29591	0	-
p__Bacteroidetes.c__Bacteroidia.o__Bacteroidales.f__Prevotellaceae.g__Prevotella	B	4.56882	4.11816	0.00902344
p__Proteobacteria.c__Alphaproteobacteria.o__Sneathiellales.f__Sneathiellaceae		0	0	-
p__Firmicutes.c__Clostridia.o__Clostridiales.f__Oscillospiraceae.g__unclassified_f__Oscillospiraceae		2.81919	0	-
p__Firmicutes.c__Clostridia.o__Clostridiales.f__Clostridiaceae.g__Fervidicella		1.06237	0	-
p__Actinobacteria.c__Actinobacteria.o__Streptosporangiales.f__Streptosporangiaceae.g__unclassified_f__Streptosporangiaceae		0	0	-
p__Proteobacteria.c__Oligoflexia.o__Bdellovibrionales.f__Bdellovibrionaceae.g__unclassified_f__Bdellovibrionaceae		0	0	-
p__Proteobacteria.c__Betaproteobacteria.o__Burkholderiales.f__Comamonadaceae.g__Acidovorax	W	1.08517	0.938343	0.00902344
p__Proteobacteria.c__Deltaproteobacteria.o__Syntrophobacterales.f__Syntrophorhabdaceae		0.814241	0	-
p__Actinobacteria.c__Actinobacteria.o__Pseudonocardiales		1.46516	0	-
p__Bacteroidetes.c__Flavobacteriia.o__Flavobacteriales.f__Cryomorphaceae.g__Cryomorpha	B	0	0.898853	0.00705833
p__Proteobacteria.c__Betaproteobacteria.o__Neisseriales.f__Chromobacteriaceae.g__Pseudogulbenkiania		0	0	-
p__Candidatus_Parcubacteria.c__unclassified_p__Candidatus_Parcubacteria.o__unclassified_p__Candidatus_Parcubacteria.f__unclassified_p__Candidatus_Parcubacteria	B	0.709036	0.984671	0.0282801
p__Verrucomicrobia.c__Opitutae		1.68363	0	-
p__Candidatus_Fischerbacteria.c__unclassified_p__Candidatus_Fischerbacteria.o__unclassified_p__Candidatus_Fischerbacteria		0	0	-
p__Actinobacteria.c__Actinobacteria.o__Streptosporangiales.f__Streptosporangiaceae.g__Acrocarpospora		0.00585963	0	-
p__Proteobacteria.c__Epsilonproteobacteria.o__Nautiliales.f__Nautiliaceae		0.478609	0	-
p__Proteobacteria.c__Gammaproteobacteria.o__Cardiobacteriales		0.348993	0	-
p__Firmicutes.c__Bacilli.o__Bacillales.f__Bacillaceae.g__Terrilactibacillus		0.624546	0	-
p__Candidatus_Goldbacteria.c__unclassified_p__Candidatus_Goldbacteria.o__unclassified_p__Candidatus_Goldbacteria		0	0	-
p__Verrucomicrobia.c__Verrucomicrobiae.o__Verrucomicrobiales.f__Verrucomicrobiaceae.g__Phragmitibacter		0	0	-
p__Firmicutes.c__Clostridia.o__Clostridiales.f__Clostridiaceae.g__Massilioclostridium		2.19612	0	-
p__Firmicutes.c__Bacilli.o__Bacillales.f__Bacillaceae.g__Salimicrobium		0.601424	0	-
p__Bacteroidetes.c__Cytophagia.o__Cytophagales.f__Hymenobacteraceae.g__Botryobacter		0	0	-
p__Actinobacteria.c__Actinobacteria.o__Micrococcales.f__Beutenbergiaceae.g__Beutenbergia	B	0.506276	1.11403	0.0282801
p__Candidatus_Cryosericota.c__Candidatus_Cryosericia.o__Candidatus_Cryosericales.f__Candidatus_Cryosericaceae		0.614389	0	-
p__Planctomycetes.c__Candidatus_Brocadiae.o__Candidatus_Brocadiales.f__Candidatus_Brocadiaceae		1.0748	0	-
p__Proteobacteria.c__Gammaproteobacteria.o__Alteromonadales.f__Idiomarinaceae		0.957443	0	-
p__Candidatus_Fermentibacteria.c__unclassified_p__Candidatus_Fermentibacteria.o__unclassified_p__Candidatus_Fermentibacteria.f__unclassified_p__Candidatus_Fermentibacteria		0.4045	0	-
p__Verrucomicrobia.c__Opitutae.o__Opitutales.f__unclassified_o__Opitutales		0	0	-
p__Bacteroidetes.c__Cytophagia.o__Cytophagales.f__Bernardetiaceae		0.178443	0	-
p__Balneolaeota.c__unclassified_p__Balneolaeota.o__unclassified_p__Balneolaeota.f__unclassified_p__Balneolaeota	W	0	1.78468	0.0159707
p__Bacteroidetes.c__Chitinophagia.o__Chitinophagales.f__Chitinophagaceae.g__Flavihumibacter		0.480277	0	-
p__Proteobacteria.c__Deltaproteobacteria.o__Desulfurellales.f__unclassified_o__Desulfurellales.g__unclassified_o__Desulfurellales		0.791964	0	-
p__Lentisphaerae.c__Lentisphaeria.o__Victivallales.f__Victivallaceae.g__Victivallis		1.62288	0	-
p__Planctomycetes.c__Candidatus_Brocadiae.o__Candidatus_Brocadiales.f__Candidatus_Brocadiaceae.g__Candidatus_Brocadia		0.935724	0	-
p__Proteobacteria.c__Betaproteobacteria.o__Burkholderiales.f__Comamonadaceae.g__Hydrogenophaga	B	0	1.33382	0.0472018
p__Candidatus_Doudnabacteria.c__unclassified_p__Candidatus_Doudnabacteria.o__unclassified_p__Candidatus_Doudnabacteria.f__unclassified_p__Candidatus_Doudnabacteria		0.592899	0	-
p__Proteobacteria.c__Alphaproteobacteria.o__Rhodobacterales.f__Rhodobacteraceae.g__Cognatishimia		0	0	-
p__Proteobacteria.c__Alphaproteobacteria.o__Rhodobacterales.f__Hyphomonadaceae.g__Oceanicaulis		0.0843107	0	-
p__Proteobacteria.c__Gammaproteobacteria.o__Enterobacterales.f__Erwiniaceae.g__unclassified_f__Erwiniaceae	B	0.0622486	1.34535	0.023634
p__Firmicutes.c__Negativicutes.o__Veillonellales.f__Veillonellaceae.g__Negativicoccus		0.896673	0	-
p__Nitrospirae.c__Nitrospira.o__unclassified_c__Nitrospira.f__unclassified_c__Nitrospira		0	0	-
p__Proteobacteria.c__Oligoflexia.o__Bdellovibrionales.f__unclassified_o__Bdellovibrionales		0.669314	0	-
p__Proteobacteria.c__Epsilonproteobacteria.o__unclassified_c__Epsilonproteobacteria.f__unclassified_c__Epsilonproteobacteria.g__Nitratiruptor		0.156581	0	-
p__Proteobacteria.c__Gammaproteobacteria.o__Oceanospirillales.f__Halomonadaceae.g__Halomonas		0.80848	0	-
p__Proteobacteria.c__Alphaproteobacteria.o__Rhodobacterales.f__Rhodobacteraceae.g__Marivivens		0.614743	0	-
p__Firmicutes.c__Erysipelotrichia.o__Erysipelotrichales.f__Erysipelotrichaceae.g__unclassified_f__Erysipelotrichaceae		3.96648	0	-
p__Actinobacteria.c__Actinobacteria.o__Jiangellales		0.579902	0	-
p__Proteobacteria.c__Alphaproteobacteria.o__Rhizobiales.f__Rhizobiaceae.g__Liberibacter		0	0	-
p__Proteobacteria.c__Alphaproteobacteria.o__Rhizobiales.f__Hyphomicrobiaceae.g__unclassified_f__Hyphomicrobiaceae	B	0.588027	0.875927	0.0472018
p__Proteobacteria.c__Alphaproteobacteria.o__Rhodobacterales.f__Rhodobacteraceae.g__Methylarcula		0	0	-
p__Bacteroidetes.c__Sphingobacteriia.o__Sphingobacteriales.f__Sphingobacteriaceae.g__Pseudopedobacter		0	0	-
p__Verrucomicrobia.c__Verrucomicrobiae.o__Verrucomicrobiales.f__Rubritaleaceae.g__Rubritalea		1.05244	0	-
p__Proteobacteria.c__Alphaproteobacteria.o__Rhodobacterales.f__Rhodobacteraceae.g__Sulfitobacter		0.820591	0	-
p__Actinobacteria.c__Actinobacteria.o__Micrococcales.f__Sanguibacteraceae		0.022506	0	-
p__Actinobacteria.c__Coriobacteriia.o__Eggerthellales.f__Eggerthellaceae.g__Cryptobacterium		1.75521	0	-
p__Bacteroidetes.c__Cytophagia.o__Cytophagales.f__Flammeovirgaceae.g__Flexithrix	B	1.26956	1.06963	0.0162936
p__Proteobacteria.c__Gammaproteobacteria.o__Thiotrichales.f__Francisellaceae.g__Allofrancisella		0	0	-
p__Planctomycetes.c__Candidatus_Brocadiae.o__Candidatus_Brocadiales.f__Candidatus_Brocadiaceae.g__Candidatus_Jettenia		0.147852	0	-
p__Candidatus_Gracilibacteria.c__unclassified_p__Candidatus_Gracilibacteria		1.35008	0	-
p__Actinobacteria.c__Actinobacteria.o__Pseudonocardiales.f__Pseudonocardiaceae.g__Labedaea		0	0	-
p__Proteobacteria.c__Gammaproteobacteria.o__Oceanospirillales.f__Alcanivoracaceae.g__Marinicella		0	0	-
p__Proteobacteria.c__Alphaproteobacteria.o__Sneathiellales.f__Sneathiellaceae.g__Oceanibacterium		0	0	-
p__Actinobacteria.c__Thermoleophilia.o__unclassified_c__Thermoleophilia.f__unclassified_c__Thermoleophilia.g__unclassified_c__Thermoleophilia		0	0	-
p__Firmicutes.c__Bacilli.o__Bacillales.f__Bacillaceae.g__Rubeoparvulum	B	0.994667	0.923635	0.00902344
p__Chlamydiae.c__Chlamydiia.o__Anoxychlamydiales		0.341946	0	-
p__Candidatus_Handelsmanbacteria.c__unclassified_p__Candidatus_Handelsmanbacteria		0.1791	0	-
p__Actinobacteria.c__Acidimicrobiia.o__unclassified_c__Acidimicrobiia		0.799856	0	-
p__Actinobacteria.c__Coriobacteriia.o__Coriobacteriales.f__Atopobiaceae.g__Olsenella		3.16972	0	-
p__Proteobacteria.c__Gammaproteobacteria.o__Alteromonadales.f__Pseudoalteromonadaceae.g__Pseudoalteromonas		1.26241	0	-
p__Candidatus_Kryptonia.c__unclassified_p__Candidatus_Kryptonia.o__unclassified_p__Candidatus_Kryptonia.f__unclassified_p__Candidatus_Kryptonia.g__Candidatus_Kryptonium		0	0	-
p__Proteobacteria.c__Alphaproteobacteria.o__Rhodospirillales.f__Rhodospirillaceae.g__Defluviicoccus		0	0	-
p__Proteobacteria.c__Gammaproteobacteria.o__Enterobacterales.f__Yersiniaceae		1.29923	0	-
p__Acidobacteria.c__Acidobacteriia.o__Bryobacterales		0.890446	0	-
p__Proteobacteria.c__Deltaproteobacteria.o__Syntrophobacterales.f__Syntrophorhabdaceae.g__Syntrophorhabdus		0.814241	0	-
p__Proteobacteria.c__Gammaproteobacteria.o__Alteromonadales.f__unclassified_o__Alteromonadales		0	0	-
p__Firmicutes.c__Clostridia.o__Clostridiales.f__Lachnospiraceae.g__Extibacter		1.54305	0	-
p__Bacteroidetes.c__Flavobacteriia.o__Flavobacteriales.f__Flavobacteriaceae.g__Sinomicrobium	B	0.593723	1.22991	0.00902344
p__Proteobacteria.c__Alphaproteobacteria.o__Magnetococcales.f__Candidatus_Magnetaquicoccaceae		0	0	-
p__Proteobacteria.c__Gammaproteobacteria.o__Enterobacterales.f__Enterobacteriaceae.g__Salmonella	B	2.41607	1.88388	0.0162936
p__Firmicutes.c__Bacilli.o__Lactobacillales.f__Enterococcaceae.g__Enterococcus	B	3.31547	2.46723	0.0472018
p__Proteobacteria.c__Gammaproteobacteria.o__Thiotrichales.f__unclassified_o__Thiotrichales.g__Thioflexothrix		0	0	-
p__Proteobacteria.c__Gammaproteobacteria.o__Oceanospirillales.f__Oceanospirillaceae.g__Neptunomonas		0.046489	0	-
p__Proteobacteria.c__Deltaproteobacteria.o__Desulfovibrionales.f__Desulfomicrobiaceae.g__Desulfoplanes		0	0	-
p__Firmicutes.c__Bacilli.o__Lactobacillales.f__Carnobacteriaceae.g__Allofustis		0.517236	0	-
p__Firmicutes.c__Tissierellia.o__Tissierellales.f__Tissierellaceae.g__Anaerosalibacter		1.40476	0	-
p__Proteobacteria.c__Deltaproteobacteria.o__Myxococcales.f__Nannocystaceae.g__Nannocystis	B	0.383659	0.795244	0.0342661
p__Actinobacteria.c__Actinobacteria.o__Corynebacteriales.f__unclassified_o__Corynebacteriales.g__Tomitella		0	0	-
p__Proteobacteria.c__Deltaproteobacteria.o__Myxococcales.f__Anaeromyxobacteraceae.g__Anaeromyxobacter		0.0469219	0	-
p__Actinobacteria.c__Coriobacteriia.o__Coriobacteriales.f__Atopobiaceae		3.22021	0	-
p__Bacteroidetes.c__Saprospiria.o__Saprospirales.f__unclassified_o__Saprospirales.g__unclassified_o__Saprospirales	B	1.10296	0.900324	0.00902344
p__Candidatus_Kaiserbacteria.c__unclassified_p__Candidatus_Kaiserbacteria.o__unclassified_p__Candidatus_Kaiserbacteria.f__unclassified_p__Candidatus_Kaiserbacteria		0.919755	0	-
p__Firmicutes.c__Bacilli.o__Bacillales.f__Planococcaceae.g__Solibacillus		0.293582	0	-
p__Bacteroidetes.c__unclassified_p__Bacteroidetes.o__Bacteroidetes_Order_II__Incertae_sedis.f__Rhodothermaceae.g__Longimonas		0	0	-
p__Firmicutes.c__Clostridia.o__Clostridiales.f__Ruminococcaceae.g__Acutalibacter		2.74553	0	-
p__Proteobacteria.c__Gammaproteobacteria.o__Oceanospirillales.f__Oceanospirillaceae.g__Marinospirillum		0	0	-
p__unclassified_d__Bacteria.c__Candidatus_Babeliae.o__Candidatus_Babeliales		0.800317	0	-
p__Thermodesulfobacteria_d__Bacteria.c__Thermodesulfobacteria_p__Thermodesulfobacteria.o__Thermodesulfobacteriales.f__Thermodesulfobacteriaceae.g__Caldimicrobium	B	0	1.44341	0.0472018
p__Candidatus_Poribacteria.c__unclassified_p__Candidatus_Poribacteria		1.50244	0	-
p__Actinobacteria.c__Nitriliruptoria.o__Nitriliruptorales.f__Nitriliruptoraceae		0	0	-
p__Proteobacteria.c__Alphaproteobacteria.o__Rhizobiales.f__Phyllobacteriaceae.g__Oricola		0	0	-
p__Firmicutes.c__Bacilli.o__Lactobacillales.f__Aerococcaceae.g__Eremococcus_f__Aerococcaceae	B	0.776562	1.05872	0.00902344
p__Bacteroidetes.c__Cytophagia.o__Cytophagales.f__Cytophagaceae.g__Anditalea	W	0	1.22046	0.0263877
p__Proteobacteria.c__Gammaproteobacteria.o__Oceanospirillales.f__Halomonadaceae.g__Pistricoccus		0	0	-
p__Aquificae.c__Aquificae.o__Aquificales.f__unclassified_o__Aquificales.g__unclassified_o__Aquificales		0	0	-
p__Cyanobacteria.c__unclassified_p__Cyanobacteria.o__Nostocales.f__Hapalosiphonaceae		0	0	-
p__Proteobacteria.c__Gammaproteobacteria.o__Oceanospirillales.f__Halomonadaceae	B	1.12555	0.79065	0.0472018
p__Planctomycetes.c__Candidatus_Brocadiae.o__unclassified_c__Candidatus_Brocadiae		0	0	-
p__Firmicutes.c__Bacilli.o__Bacillales.f__Planococcaceae.g__Metasolibacillus		0.101753	0	-
p__Actinobacteria.c__Actinobacteria.o__Micrococcales.f__Micrococcaceae.g__Tersicoccus	B	0.181531	1.25785	0.00902344
p__Bacteroidetes.c__Saprospiria.o__Saprospirales.f__Saprospiraceae.g__Saprospira		0	0	-
p__Candidatus_Atribacteria.c__unclassified_p__Candidatus_Atribacteria.o__unclassified_p__Candidatus_Atribacteria.f__unclassified_p__Candidatus_Atribacteria.g__Candidatus_Caldatribacterium	B	0	1.54841	0.0342661
p__Chloroflexi.c__Thermoflexia.o__Thermoflexales.f__Thermoflexaceae		0	0	-
p__Bacteroidetes.c__Flavobacteriia.o__Flavobacteriales.f__Flavobacteriaceae.g__Winogradskyella		1.05092	0	-
p__Firmicutes.c__Clostridia.o__Clostridiales.f__Lachnospiraceae.g__Blautia	B	4.03382	3.6122	0.0282801
p__Actinobacteria.c__Actinobacteria.o__Micrococcales		2.39648	0	-
p__Cyanobacteria		2.31557	0	-
p__Tenericutes.c__Mollicutes.o__Entomoplasmatales	B	1.3225	0.976021	0.00902344
p__Proteobacteria.c__Alphaproteobacteria.o__Rhodospirillales.f__Rhodospirillaceae.g__Caenispirillum		0.187207	0	-
p__Proteobacteria.c__Gammaproteobacteria.o__Nevskiales.f__Sinobacteraceae.g__Polycyclovorans	B	0	1.77678	0.00881586
p__Actinobacteria.c__Actinobacteria.o__Streptosporangiales.f__Streptosporangiaceae.g__Nonomuraea		0.649597	0	-
p__Proteobacteria.c__Gammaproteobacteria.o__Methylococcales.f__Methylococcaceae.g__Methylosarcina		0	0	-
p__Proteobacteria.c__Gammaproteobacteria.o__Methylococcales.f__Methylococcaceae.g__Methyloprofundus		0	0	-
p__Actinobacteria.c__Thermoleophilia.o__Solirubrobacterales.f__Solirubrobacteraceae.g__Solirubrobacter		0	0	-
p__Candidatus_Handelsmanbacteria.c__unclassified_p__Candidatus_Handelsmanbacteria.o__unclassified_p__Candidatus_Handelsmanbacteria.f__unclassified_p__Candidatus_Handelsmanbacteria.g__unclassified_p__Candidatus_Handelsmanbacteria		0.1791	0	-
p__Proteobacteria.c__Gammaproteobacteria.o__Enterobacterales.f__Thorselliaceae.g__Thorsellia		0	0	-
p__Proteobacteria.c__Gammaproteobacteria.o__Oceanospirillales.f__Hahellaceae.g__Hahella		0	0	-
p__Proteobacteria.c__Gammaproteobacteria.o__Thiotrichales.f__Piscirickettsiaceae.g__Cycloclasticus		0	0	-
p__Bacteroidetes.c__Bacteroidia.o__Bacteroidales.f__unclassified_o__Bacteroidales		4.27861	0	-
p__Proteobacteria.c__Gammaproteobacteria.o__Vibrionales.f__Vibrionaceae.g__Vibrio	B	2.15657	1.47441	0.0282801
p__Proteobacteria.c__Gammaproteobacteria.o__Thiotrichales.f__Thiotrichaceae.g__Candidatus_Marithrix		0	0	-
p__Proteobacteria.c__Alphaproteobacteria.o__Holosporales.f__Candidatus_Paracaedibacteraceae.g__Candidatus_Odyssella		0.171075	0	-
p__Proteobacteria.c__Gammaproteobacteria		3.97911	0	-
p__Actinobacteria.c__Actinobacteria.o__Actinomycetales.f__Actinomycetaceae.g__Actinobaculum		0.215318	0	-
p__Proteobacteria.c__Alphaproteobacteria.o__Rhodobacterales.f__Rhodobacteraceae.g__Octadecabacter		0	0	-
p__Verrucomicrobia.c__Opitutae.o__Opitutales.f__Opitutaceae.g__Ereboglobus		0.824398	0	-
p__Proteobacteria.c__Alphaproteobacteria.o__Rhodospirillales.f__Acetobacteraceae.g__Asaia	W	0.23803	1.11169	0.00881586
p__Verrucomicrobia.c__Verrucomicrobiae.o__Verrucomicrobiales		2.31106	0	-
p__Candidatus_Melainabacteria.c__unclassified_p__Candidatus_Melainabacteria.o__unclassified_p__Candidatus_Melainabacteria	B	2.64221	2.19482	0.0162936
p__Firmicutes.c__Clostridia.o__Clostridiales.f__Xylanivirgaceae.g__Xylanivirga		1.31725	0	-
p__Proteobacteria.c__Gammaproteobacteria.o__Methylococcales.f__Crenotrichaceae.g__Crenothrix		0.0516761	0	-
p__Bacteroidetes.c__Sphingobacteriia.o__Sphingobacteriales.f__Sphingobacteriaceae.g__Parapedobacter		1.08246	0	-
p__Actinobacteria.c__Actinobacteria.o__Kineosporiales.f__Kineosporiaceae.g__Pseudokineococcus		0	0	-
p__Aquificae.c__Aquificae.o__Aquificales.f__unclassified_o__Aquificales		0.90059	0	-
p__Proteobacteria.c__Alphaproteobacteria.o__unclassified_c__Alphaproteobacteria.f__unclassified_c__Alphaproteobacteria.g__Micavibrio		0.370442	0	-
p__Planctomycetes.c__Phycisphaerae.o__unclassified_c__Phycisphaerae.f__unclassified_c__Phycisphaerae.g__unclassified_c__Phycisphaerae		1.72965	0	-
p__Acidobacteria.c__Acidobacteriia.o__Bryobacterales.f__Bryobacteraceae.g__Bryobacter		0	0	-
p__Verrucomicrobia.c__Verrucomicrobiae.o__Verrucomicrobiales.f__unclassified_o__Verrucomicrobiales.g__unclassified_o__Verrucomicrobiales		1.2754	0	-
p__Proteobacteria.c__Betaproteobacteria.o__Burkholderiales.f__Oxalobacteraceae.g__Pseudoduganella	B	0	1.69498	0.0342661
p__Candidatus_Vogelbacteria.c__unclassified_p__Candidatus_Vogelbacteria.o__unclassified_p__Candidatus_Vogelbacteria.f__unclassified_p__Candidatus_Vogelbacteria.g__unclassified_p__Candidatus_Vogelbacteria		0	0	-
p__Firmicutes.c__Erysipelotrichia.o__Erysipelotrichales.f__Erysipelotrichaceae.g__Amedibacterium		1.62394	0	-
p__Candidatus_Aerophobetes.c__unclassified_p__Candidatus_Aerophobetes.o__unclassified_p__Candidatus_Aerophobetes.f__unclassified_p__Candidatus_Aerophobetes.g__unclassified_p__Candidatus_Aerophobetes	B	0.851483	0.716753	0.0282801
p__Proteobacteria.c__Alphaproteobacteria.o__Emcibacterales		0	0	-
p__Cyanobacteria.c__unclassified_p__Cyanobacteria.o__Nostocales.f__Rivulariaceae		0.0830602	0	-
p__Chloroflexi.c__Chloroflexia.o__Chloroflexales.f__Roseiflexaceae.g__Kouleothrix		0.0139948	0	-
p__Firmicutes.c__Tissierellia.o__Tissierellales.f__Peptoniphilaceae.g__Gallicola		2.47435	0	-
p__Proteobacteria.c__unclassified_p__Proteobacteria.o__unclassified_p__Proteobacteria		3.08955	0	-
p__Bacteroidetes.c__Chitinophagia.o__Chitinophagales.f__Chitinophagaceae.g__Ilyomonas		0	0	-
p__candidate_division_CPR1		0.641619	0	-
p__Bacteroidetes.c__Bacteroidia.o__Bacteroidales.f__Muribaculaceae.g__unclassified_f__Muribaculaceae	B	3.34031	2.7664	0.00902344
p__Actinobacteria.c__Actinobacteria.o__Geodermatophilales.f__Geodermatophilaceae.g__Modestobacter		0	0	-
p__Planctomycetes.c__Planctomycetia.o__Pirellulales.f__Lacipirellulaceae		0.794634	0	-
p__Candidatus_Yanofskybacteria.c__unclassified_p__Candidatus_Yanofskybacteria	B	0.684001	0.775515	0.0282801
p__Proteobacteria.c__Gammaproteobacteria.o__Oceanospirillales.f__Hahellaceae.g__Sansalvadorimonas		0	0	-
p__Proteobacteria.c__Betaproteobacteria.o__Neisseriales.f__Neisseriaceae.g__Crenobacter		0	0	-
p__Actinobacteria		4.23991	0	-
p__Gemmatimonadetes_d__Bacteria.c__Gemmatimonadetes_p__Gemmatimonadetes.o__Gemmatimonadales.f__unclassified_o__Gemmatimonadales.g__unclassified_o__Gemmatimonadales		0.246287	0	-
p__Aquificae.c__Aquificae.o__Aquificales.f__Aquificaceae.g__Hydrogenobaculum		0.0574051	0	-
p__Actinobacteria.c__Actinobacteria.o__Micrococcales.f__Microbacteriaceae.g__unclassified_f__Microbacteriaceae		0.690073	0	-
p__Proteobacteria.c__Oligoflexia.o__Oligoflexales.f__Pseudobacteriovoracaceae.g__Pseudobacteriovorax		0.170377	0	-
p__Proteobacteria.c__Gammaproteobacteria.o__Cellvibrionales.f__Halieaceae.g__Haliea		0.326503	0	-
p__Actinobacteria.c__Actinobacteria.o__Kineosporiales.f__Kineosporiaceae.g__Kineosporia		0	0	-
p__Lentisphaerae.c__Lentisphaeria.o__unclassified_c__Lentisphaeria.f__unclassified_c__Lentisphaeria.g__unclassified_c__Lentisphaeria		1.82626	0	-
p__Actinobacteria.c__Actinobacteria.o__Micrococcales.f__Micrococcaceae.g__Nesterenkonia		0.232401	0	-
p__Actinobacteria.c__Actinobacteria.o__Streptosporangiales.f__Thermomonosporaceae		0.429787	0	-
p__Proteobacteria.c__Alphaproteobacteria.o__Rhodospirillales.f__Rhodospirillaceae.g__Phaeospirillum	B	0	1.16294	0.0342661
p__Actinobacteria.c__Actinobacteria.o__Micrococcales.f__Intrasporangiaceae.g__Ornithinimicrobium		0.558552	0	-
p__Actinobacteria.c__Actinobacteria.o__Pseudonocardiales.f__Pseudonocardiaceae.g__Saccharopolyspora		0	0	-
p__Proteobacteria.c__Gammaproteobacteria.o__Pseudomonadales.f__Pseudomonadaceae.g__Azotobacter	B	0.325082	0.738131	0.0282801
p__Actinobacteria.c__Actinobacteria.o__Micrococcales.f__Beutenbergiaceae.g__Miniimonas		0	0	-
p__Proteobacteria.c__Betaproteobacteria.o__Nitrosomonadales.f__Sterolibacteriaceae.g__Denitratisoma		0	0	-
p__Chloroflexi.c__Tepidiformia	W	0	1.88334	0.0186029
p__Actinobacteria.c__Thermoleophilia.o__Thermoleophilales.f__Thermoleophilaceae.g__Thermoleophilum		0	0	-
p__Firmicutes.c__Clostridia.o__Clostridiales.f__Clostridiaceae.g__Serpentinicella		0.853634	0	-
p__Bacteroidetes.c__Saprospiria.o__Saprospirales	B	1.64922	1.10113	0.0282801
p__Firmicutes.c__Clostridia.o__Thermoanaerobacterales.f__Thermoanaerobacterales_Family_III__Incertae_Sedis.g__Thermovenabulum		0.597109	0	-
p__Firmicutes.c__Bacilli.o__Bacillales.f__Thermoactinomycetaceae.g__Lihuaxuella		0.0241388	0	-
p__Candidatus_Mcinerneyibacteriota.c__Candidatus_Mcinerneyibacteria.o__Candidatus_Mcinerneyibacteriales.f__Candidatus_Mcinerneyibacteriaceae.g__Candidatus_Mcinerneyibacterium		0	0	-
p__Proteobacteria.c__Betaproteobacteria.o__Burkholderiales.f__Oxalobacteraceae.g__Solimicrobium		0	0	-
p__Deferribacteres.c__Deferribacteres.o__Deferribacterales.f__Deferribacteraceae		1.09026	0	-
p__Cyanobacteria.c__Gloeobacteria		0	0	-
p__Actinobacteria.c__Thermoleophilia.o__Thermoleophilales		0	0	-
p__Aquificae.c__Aquificae.o__Aquificales.f__Hydrogenothermaceae.g__Hydrogenothermus		0	0	-
p__Nitrospinae.c__Nitrospinia.o__Nitrospinales.f__Nitrospinaceae.g__unclassified_f__Nitrospinaceae	B	0	1.41891	0.0159707
p__Actinobacteria.c__Actinobacteria.o__Micrococcales.f__Dermacoccaceae.g__Leekyejoonella		0	0	-
p__Firmicutes.c__Bacilli.o__Bacillales.f__Bacillaceae.g__Vulcanibacillus		0.0425961	0	-
p__Firmicutes.c__Bacilli.o__Bacillales.f__Sporolactobacillaceae		1.55428	0	-
p__Proteobacteria.c__Gammaproteobacteria.o__Thiotrichales.f__Thiotrichaceae.g__Thiothrix	B	0.529491	1.07334	0.0282801
p__Candidatus_Aminicenantes.c__unclassified_p__Candidatus_Aminicenantes.o__unclassified_p__Candidatus_Aminicenantes		1.49456	0	-
p__Bacteroidetes.c__Flavobacteriia.o__Flavobacteriales.f__Flavobacteriaceae.g__Bizionia		0.654339	0	-
p__Firmicutes.c__Clostridia.o__Clostridiales.f__Ruminococcaceae.g__Caproiciproducens		2.12847	0	-
p__Chloroflexi.c__Tepidiformia.o__unclassified_c__Tepidiformia.f__unclassified_c__Tepidiformia	W	0	1.85511	0.0186029
p__Proteobacteria.c__Alphaproteobacteria.o__Rhodobacterales.f__Rhodobacteraceae.g__Labrenzia		0.276468	0	-
p__Acidobacteria.c__Thermoanaerobaculia.o__unclassified_c__Thermoanaerobaculia		0	0	-
p__Planctomycetes.c__Planctomycetia.o__Planctomycetales.f__unclassified_o__Planctomycetales.g__unclassified_o__Planctomycetales		1.24451	0	-
p__Candidatus_Gracilibacteria.c__unclassified_p__Candidatus_Gracilibacteria.o__unclassified_p__Candidatus_Gracilibacteria.f__unclassified_p__Candidatus_Gracilibacteria		1.35008	0	-
p__Actinobacteria.c__Acidimicrobiia.o__unclassified_c__Acidimicrobiia.f__unclassified_c__Acidimicrobiia		0.799856	0	-
p__Proteobacteria.c__Zetaproteobacteria.o__Mariprofundales.f__Mariprofundaceae.g__Mariprofundus		0.490283	0	-
p__Firmicutes.c__Erysipelotrichia.o__Erysipelotrichales.f__Erysipelotrichaceae.g__Lactimicrobium		2.52217	0	-
p__Proteobacteria.c__Hydrogenophilalia.o__Hydrogenophilales.f__Hydrogenophilaceae		0	0	-
p__Calditrichaeota		1.05508	0	-
p__Firmicutes.c__Negativicutes.o__Selenomonadales.f__Sporomusaceae.g__Anaerosporomusa		1.00275	0	-
p__Elusimicrobia.c__Endomicrobia.o__Endomicrobiales	W	0.0696954	1.27218	0.0159707
p__Firmicutes.c__Clostridia.o__Clostridiales.f__Clostridiales_Family_XIII__Incertae_Sedis.g__Bacilliculturomica		2.1292	0	-
p__Proteobacteria.c__Gammaproteobacteria.o__Enterobacterales.f__Morganellaceae.g__Cosenzaea		0	0	-
p__Proteobacteria.c__Alphaproteobacteria.o__Rhodospirillales.f__Rhodospirillaceae.g__Insolitispirillum		0	0	-
p__Firmicutes.c__Bacilli.o__Bacillales.f__Bacillaceae.g__Caldibacillus		0.756115	0	-
p__Proteobacteria.c__Betaproteobacteria.o__Burkholderiales.f__Burkholderiaceae.g__Lautropia		0	0	-
p__Firmicutes.c__Bacilli.o__Bacillales.f__Bacillaceae.g__Alkalicoccus		0.0235198	0	-
p__Actinobacteria.c__Actinobacteria.o__Nakamurellales.f__Nakamurellaceae		0.342474	0	-
p__Firmicutes.c__Bacilli.o__Lactobacillales.f__Carnobacteriaceae.g__Jeotgalibaca		1.59992	0	-
p__Candidatus_Goldbacteria		0	0	-
p__Caldiserica.c__unclassified_p__Caldiserica.o__unclassified_p__Caldiserica.f__unclassified_p__Caldiserica		0.279764	0	-
p__Firmicutes.c__Negativicutes.o__Selenomonadales.f__Selenomonadaceae.g__Centipeda_f__Selenomonadaceae	B	0.576067	0.769246	0.0472018
p__Firmicutes.c__Negativicutes.o__Selenomonadales.f__Sporomusaceae.g__Sporomusa		1.82797	0	-
p__Firmicutes.c__Bacilli.o__Bacillales.f__Bacillaceae.g__Pontibacillus		0.796592	0	-
p__Firmicutes.c__Clostridia.o__Clostridiales.f__Ruminococcaceae.g__Ruminococcus		4.32129	0	-
p__Aquificae.c__Aquificae.o__Aquificales.f__Aquificaceae.g__unclassified_f__Aquificaceae		0.783693	0	-
p__Firmicutes.c__Bacilli.o__Bacillales.f__Planococcaceae.g__Metalysinibacillus		0.180471	0	-
p__Planctomycetes.c__Candidatus_Brocadiae.o__Candidatus_Brocadiales.f__Candidatus_Brocadiaceae.g__Candidatus_Kuenenia		0.00525703	0	-
p__Candidatus_Jorgensenbacteria.c__unclassified_p__Candidatus_Jorgensenbacteria		0	0	-
p__Proteobacteria.c__Deltaproteobacteria.o__Desulfarculales.f__Desulfarculaceae	B	0.542249	0.868617	0.00902344
p__Planctomycetes		3.18177	0	-
p__Dictyoglomi.c__unclassified_p__Dictyoglomi	B	0	1.52498	0.00881586
p__Bacteroidetes.c__Cytophagia.o__Cytophagales.f__Hymenobacteraceae.g__Rufibacter		0.860193	0	-
p__Proteobacteria.c__Deltaproteobacteria.o__Desulfovibrionales.f__Desulfovibrionaceae.g__Halodesulfovibrio		0	0	-
p__Proteobacteria.c__Deltaproteobacteria.o__Myxococcales.f__Myxococcaceae.g__Myxococcus		0	0	-
p__Proteobacteria.c__Gammaproteobacteria.o__Enterobacterales.f__Erwiniaceae.g__Mixta		0.0876295	0	-
p__Aquificae		1.61461	0	-
p__Bacteroidetes.c__Cytophagia.o__Cytophagales.f__Cytophagaceae.g__Runella		0.774929	0	-
p__Bacteroidetes.c__Bacteroidia.o__Bacteroidales.f__Bacteroidaceae.g__Bacteroides		4.12992	0	-
p__Candidatus_Staskawiczbacteria.c__unclassified_p__Candidatus_Staskawiczbacteria.o__unclassified_p__Candidatus_Staskawiczbacteria.f__unclassified_p__Candidatus_Staskawiczbacteria.g__unclassified_p__Candidatus_Staskawiczbacteria		0.193275	0	-
p__Firmicutes.c__Clostridia.o__Clostridiales.f__Clostridiaceae.g__Marinisporobacter		0.870849	0	-
p__Proteobacteria.c__Gammaproteobacteria.o__Thiotrichales.f__Francisellaceae		1.38666	0	-
p__Proteobacteria.c__Gammaproteobacteria.o__Pasteurellales.f__Pasteurellaceae.g__unclassified_f__Pasteurellaceae		0.734812	0	-
p__Firmicutes.c__Bacilli.o__Lactobacillales.f__Lactobacillaceae.g__Lactobacillus	W	5.48161	5.13382	0.0162936
p__Proteobacteria.c__Oligoflexia.o__Bacteriovoracales.f__Halobacteriovoraceae.g__unclassified_f__Halobacteriovoraceae		0.41765	0	-
p__Tenericutes.c__Mollicutes.o__Mycoplasmatales.f__Mycoplasmataceae		3.76492	0	-
p__Bacteroidetes.c__Cytophagia.o__Cytophagales	B	2.4392	1.53298	0.0472018
p__Deinococcus_Thermus.c__Deinococci.o__Trueperales.f__Trueperaceae.g__unclassified_f__Trueperaceae		0	0	-
p__Candidatus_Melainabacteria.c__unclassified_p__Candidatus_Melainabacteria.o__Candidatus_Gastranaerophilales.f__unclassified_o__Candidatus_Gastranaerophilales	B	2.67189	2.18713	0.0162936
p__Dictyoglomi.c__unclassified_p__Dictyoglomi.o__unclassified_p__Dictyoglomi.f__unclassified_p__Dictyoglomi	B	0	1.53959	0.00881586
p__Bacteroidetes.c__Bacteroidia.o__Bacteroidales.f__Dysgonomonadaceae.g__Dysgonomonas	B	2.67752	2.08017	0.0472018
p__Chlorobi.c__Chlorobia.o__Chlorobiales.f__Chlorobiaceae.g__Prosthecochloris		0	0	-
p__Chloroflexi.c__Chloroflexia.o__Chloroflexales.f__Chloroflexaceae.g__unclassified_f__Chloroflexaceae	B	0.402292	0.890214	0.0472018
p__Actinobacteria.c__Nitriliruptoria.o__Egibacterales		0	0	-
p__Cyanobacteria.c__unclassified_p__Cyanobacteria.o__Gloeoemargaritales.f__Gloeomargaritaceae		0.287074	0	-
p__Chloroflexi.c__Dehalococcoidia.o__Dehalococcoidales.f__unclassified_o__Dehalococcoidales	W	1.48214	0.947738	0.0472018
p__Verrucomicrobia.c__Spartobacteria.o__Chthoniobacterales.f__Chthoniobacteraceae.g__Chthoniobacter		0	0	-
p__Proteobacteria.c__Deltaproteobacteria.o__Desulfuromonadales.f__Desulfuromonadaceae.g__Malonomonas		0	0	-
p__Ignavibacteriae.c__Ignavibacteria.o__Ignavibacteriales.f__Melioribacteraceae.g__Melioribacter		0.14412	0	-
p__Proteobacteria.c__Deltaproteobacteria.o__Syntrophobacterales.f__Syntrophobacteraceae.g__Desulfosoma		0	0	-
p__Chloroflexi.c__Ardenticatenia.o__unclassified_c__Ardenticatenia.f__unclassified_c__Ardenticatenia		0	0	-
p__Thermodesulfobacteria_d__Bacteria.c__unclassified_p__Thermodesulfobacteria_d__Bacteria.o__unclassified_p__Thermodesulfobacteria_d__Bacteria	B	0.510102	0.727368	0.0162936
p__Actinobacteria.c__Coriobacteriia.o__Eggerthellales.f__Eggerthellaceae.g__Asaccharobacter		1.3486	0	-
p__Candidatus_Glassbacteria.c__unclassified_p__Candidatus_Glassbacteria		0	0	-
p__Candidatus_Wildermuthbacteria.c__unclassified_p__Candidatus_Wildermuthbacteria.o__unclassified_p__Candidatus_Wildermuthbacteria.f__unclassified_p__Candidatus_Wildermuthbacteria		0	0	-
p__Firmicutes.c__Limnochordia.o__Limnochordales	B	0.514697	1.26265	0.0472018
p__Actinobacteria.c__Actinobacteria.o__Micromonosporales.f__Micromonosporaceae.g__Catelliglobosispora		0	0	-
p__Candidatus_Margulisbacteria.c__Candidatus_Termititenacia.o__Candidatus_Termititenacales.f__Candidatus_Termititenacaceae		0.580716	0	-
p__Firmicutes.c__Clostridia.o__Clostridiales.f__Peptococcaceae.g__Desulfohalotomaculum	B	0.745704	0.933228	0.0472018
p__Actinobacteria.c__Actinobacteria.o__Corynebacteriales	W	3.84545	3.61012	0.00902344
p__Bacteroidetes.c__Saprospiria.o__Saprospirales.f__Lewinellaceae.g__Lewinella		1.0268	0	-
p__Candidatus_Moranbacteria.c__unclassified_p__Candidatus_Moranbacteria.o__unclassified_p__Candidatus_Moranbacteria.f__unclassified_p__Candidatus_Moranbacteria.g__unclassified_p__Candidatus_Moranbacteria	B	2.10668	1.53039	0.0472018
p__Proteobacteria.c__Deltaproteobacteria.o__Desulfobacterales.f__Desulfobacteraceae.g__Desulfobacter		0.108622	0	-
p__Candidatus_Harrisonbacteria.c__unclassified_p__Candidatus_Harrisonbacteria.o__unclassified_p__Candidatus_Harrisonbacteria.f__unclassified_p__Candidatus_Harrisonbacteria.g__unclassified_p__Candidatus_Harrisonbacteria		0	0	-
p__Proteobacteria.c__Epsilonproteobacteria.o__Nautiliales.f__Nautiliaceae.g__Lebetimonas		0.0308314	0	-
p__Actinobacteria.c__Actinobacteria.o__Micrococcales.f__unclassified_o__Micrococcales.g__unclassified_o__Micrococcales		0.890182	0	-
p__unclassified_d__Bacteria.c__Candidatus_Ozemobacteria.o__unclassified_c__Candidatus_Ozemobacteria.f__Candidatus_Ozemobacteraceae		0	0	-
p__Actinobacteria.c__Actinobacteria.o__Corynebacteriales.f__Dietziaceae	W	1.82186	1.67158	0.00902344
p__Bacteroidetes.c__Cytophagia.o__unclassified_c__Cytophagia	B	1.45163	1.14162	0.00902344
p__Caldiserica.c__Caldisericia		0.717877	0	-
p__Firmicutes.c__Clostridia.o__Thermoanaerobacterales.f__Thermoanaerobacterales_Family_III__Incertae_Sedis		2.04329	0	-
p__Synergistetes.c__Synergistia.o__Synergistales.f__Synergistaceae.g__Dethiosulfovibrio	B	0.542185	1.21031	0.0162936
p__Actinobacteria.c__Actinobacteria.o__Micrococcales.f__Micrococcaceae.g__Sinomonas		0.349251	0	-
p__Planctomycetes.c__Planctomycetia.o__unclassified_c__Planctomycetia		1.13675	0	-
p__Proteobacteria.c__Alphaproteobacteria.o__Rhizobiales.f__Methylobacteriaceae.g__Microvirga		0.347746	0	-
p__Proteobacteria.c__Gammaproteobacteria.o__Alteromonadales.f__Ferrimonadaceae.g__Ferrimonas		0.440715	0	-
p__Firmicutes.c__Clostridia.o__Thermoanaerobacterales.f__Thermodesulfobiaceae.g__Thermodesulfobium		0	0	-
p__Firmicutes.c__Clostridia.o__Clostridiales.f__Vallitaleaceae.g__Petrocella		1.23567	0	-
p__Proteobacteria.c__Oligoflexia.o__Oligoflexales.f__Oligoflexaceae.g__Oligoflexus	B	0.0900991	1.60647	0.0186029
p__Proteobacteria.c__Gammaproteobacteria.o__Chromatiales.f__Halothiobacillaceae		0	0	-
p__Proteobacteria.c__Alphaproteobacteria.o__Rhizobiales.f__Phyllobacteriaceae.g__unclassified_f__Phyllobacteriaceae		0	0	-
p__Verrucomicrobia.c__Verrucomicrobiae.o__Verrucomicrobiales.f__Akkermansiaceae.g__Akkermansia		2.12569	0	-
p__Planctomycetes.c__Planctomycetia.o__Planctomycetales.f__Planctomycetaceae.g__unclassified_f__Planctomycetaceae		2.73691	0	-
p__Candidatus_Woesebacteria.c__unclassified_p__Candidatus_Woesebacteria.o__unclassified_p__Candidatus_Woesebacteria.f__unclassified_p__Candidatus_Woesebacteria	B	1.31495	1.04013	0.00902344
p__Candidatus_Tectomicrobia.c__unclassified_p__Candidatus_Tectomicrobia		0.478353	0	-
p__Proteobacteria.c__Gammaproteobacteria.o__Alteromonadales.f__Colwelliaceae.g__Colwellia		0.376259	0	-
p__Nitrospirae.c__Nitrospira.o__Nitrospirales.f__Nitrospiraceae.g__unclassified_f__Nitrospiraceae	W	0.959734	0.920467	0.0282801
p__Spirochaetes.c__Spirochaetia.o__unclassified_c__Spirochaetia	B	2.75487	2.30248	0.00902344
p__Firmicutes.c__Bacilli.o__Lactobacillales.f__Enterococcaceae.g__Catellicoccus		0	0	-
p__Candidatus_Bipolaricaulota.c__unclassified_p__Candidatus_Bipolaricaulota		0.0109431	0	-
p__Calditrichaeota.c__Calditrichae.o__Calditrichales	B	0.551328	0.972348	0.0282801
p__Actinobacteria.c__Coriobacteriia.o__Eggerthellales.f__Eggerthellaceae.g__Slackia		2.72534	0	-
p__Cyanobacteria.c__unclassified_p__Cyanobacteria.o__Synechococcales.f__Merismopediaceae.g__Synechocystis		0	0	-
p__Candidatus_Campbellbacteria.c__unclassified_p__Candidatus_Campbellbacteria		0.0197613	0	-
p__Cyanobacteria.c__unclassified_p__Cyanobacteria.o__Nostocales.f__Nostocaceae.g__Nostoc	B	0.887214	0.943455	0.00902344
p__Chloroflexi.c__Caldilineae.o__unclassified_c__Caldilineae		0.608733	0	-
p__Candidatus_Magasanikbacteria		1.11077	0	-
p__Proteobacteria.c__Deltaproteobacteria.o__Desulfovibrionales.f__Desulfovibrionaceae.g__Pseudodesulfovibrio		0.888509	0	-
p__Actinobacteria.c__Coriobacteriia		4.04344	0	-
p__Cyanobacteria.c__unclassified_p__Cyanobacteria.o__Nostocales.f__Nostocaceae	B	1.60741	1.20582	0.0282801
p__Candidatus_Melainabacteria.c__unclassified_p__Candidatus_Melainabacteria.o__Candidatus_Gastranaerophilales	B	2.67189	2.18713	0.0162936
p__Proteobacteria.c__Gammaproteobacteria.o__Pasteurellales.f__Pasteurellaceae.g__Vespertiliibacter		0.269952	0	-
p__Actinobacteria.c__Actinobacteria.o__Geodermatophilales.f__Geodermatophilaceae.g__unclassified_f__Geodermatophilaceae		0	0	-
p__Proteobacteria.c__Alphaproteobacteria.o__Rhodobacterales.f__Rhodobacteraceae.g__Phaeobacter		0.153474	0	-
p__Candidatus_Kapabacteria.c__unclassified_p__Candidatus_Kapabacteria.o__unclassified_p__Candidatus_Kapabacteria.f__unclassified_p__Candidatus_Kapabacteria.g__unclassified_p__Candidatus_Kapabacteria		0	0	-
p__Firmicutes.c__unclassified_p__Firmicutes.o__unclassified_p__Firmicutes.f__unclassified_p__Firmicutes.g__unclassified_p__Firmicutes		4.82829	0	-
p__Candidatus_Vogelbacteria.c__unclassified_p__Candidatus_Vogelbacteria.o__unclassified_p__Candidatus_Vogelbacteria		0	0	-
p__Firmicutes.c__Bacilli.o__Bacillales.f__Bacillales_Family_X__Incertae_Sedis.g__Thermicanus		0.399535	0	-
p__Actinobacteria.c__Actinobacteria.o__unclassified_c__Actinobacteria.f__unclassified_c__Actinobacteria.g__unclassified_c__Actinobacteria		2.00018	0	-
p__Candidatus_Peregrinibacteria.c__Candidatus_Peribacteria.o__Candidatus_Peribacterales.f__unclassified_o__Candidatus_Peribacterales.g__unclassified_o__Candidatus_Peribacterales	B	0.472113	0.793069	0.0186029
p__Candidatus_Berkelbacteria.c__unclassified_p__Candidatus_Berkelbacteria.o__unclassified_p__Candidatus_Berkelbacteria.f__unclassified_p__Candidatus_Berkelbacteria.g__unclassified_p__Candidatus_Berkelbacteria		0.464537	0	-
p__Bacteroidetes.c__Cytophagia.o__Cytophagales.f__Hymenobacteraceae.g__Pontibacter		1.05252	0	-
p__Candidatus_Portnoybacteria.c__unclassified_p__Candidatus_Portnoybacteria.o__unclassified_p__Candidatus_Portnoybacteria.f__unclassified_p__Candidatus_Portnoybacteria.g__unclassified_p__Candidatus_Portnoybacteria	B	0.361709	1.20027	0.0472018
p__Planctomycetes.c__unclassified_p__Planctomycetes.o__unclassified_p__Planctomycetes		2.70709	0	-
p__Firmicutes.c__Bacilli.o__Bacillales.f__Alicyclobacillaceae.g__Kyrpidia		0.337964	0	-
p__Firmicutes.c__Clostridia.o__Clostridiales.f__Eubacteriaceae.g__Garciella		1.07203	0	-
p__Firmicutes.c__Clostridia.o__Clostridiales.f__Peptococcaceae		3.15192	0	-
p__Proteobacteria.c__Gammaproteobacteria.o__Oceanospirillales.f__Halomonadaceae.g__Salinicola		0.13866	0	-
p__Actinobacteria.c__Actinobacteria.o__Corynebacteriales.f__Mycobacteriaceae		2.04173	0	-
p__Proteobacteria.c__Alphaproteobacteria.o__Holosporales.f__Candidatus_Paracaedibacteraceae.g__Candidatus_Finniella		0.379124	0	-
p__Proteobacteria.c__Alphaproteobacteria.o__Caulobacterales.f__unclassified_o__Caulobacterales.g__unclassified_o__Caulobacterales		0	0	-
p__Actinobacteria.c__Actinobacteria.o__Micromonosporales.f__Micromonosporaceae.g__Plantactinospora		0	0	-
p__Proteobacteria.c__Alphaproteobacteria.o__unclassified_c__Alphaproteobacteria.f__unclassified_c__Alphaproteobacteria.g__Thermopetrobacter		0	0	-
p__Proteobacteria.c__Deltaproteobacteria.o__Bradymonadales.f__Bradymonadaceae.g__Bradymonas		0.621104	0	-
p__Chlamydiae.c__Chlamydiia.o__Chlamydiales.f__Chlamydiaceae.g__Chlamydia	B	2.63042	2.18462	0.0282801
p__Cyanobacteria.c__unclassified_p__Cyanobacteria.o__Oscillatoriales.f__Gomontiellaceae		0.409175	0	-
p__Proteobacteria.c__Betaproteobacteria.o__Burkholderiales.f__Burkholderiaceae.g__Pararobbsia		0	0	-
p__Armatimonadetes.c__unclassified_p__Armatimonadetes.o__unclassified_p__Armatimonadetes		1.84022	0	-
p__Proteobacteria.c__Alphaproteobacteria.o__Rhizobiales.f__Phyllobacteriaceae.g__Nitratireductor		0	0	-
p__Proteobacteria.c__Gammaproteobacteria.o__Pseudomonadales.f__Pseudomonadaceae.g__Pseudomonas	B	2.12635	1.61017	0.00902344
p__Firmicutes.c__Clostridia.o__Thermoanaerobacterales.f__Thermoanaerobacteraceae.g__Thermoanaerobacter		1.56237	0	-
p__Elusimicrobia.c__Endomicrobia.o__Endomicrobiales.f__Endomicrobiaceae	W	0.0696954	1.27043	0.0159707
p__Rhodothermaeota.c__unclassified_p__Rhodothermaeota	B	0.40437	0.732972	0.00902344
p__Bacteroidetes.c__Flavobacteriia.o__unclassified_c__Flavobacteriia.f__unclassified_c__Flavobacteriia		1.25293	0	-
p__Chlorobi.c__Chlorobia.o__Chlorobiales.f__Chlorobiaceae.g__Chlorobium		1.06303	0	-
p__Proteobacteria.c__Alphaproteobacteria.o__Rhodobacterales.f__Rhodobacteraceae.g__Celeribacter		0	0	-
p__Proteobacteria.c__Betaproteobacteria.o__Burkholderiales.f__Alcaligenaceae.g__Parvibium		0	0	-
p__Candidatus_Delongbacteria.c__unclassified_p__Candidatus_Delongbacteria		0.874004	0	-
p__Proteobacteria.c__Alphaproteobacteria.o__unclassified_c__Alphaproteobacteria.f__unclassified_c__Alphaproteobacteria.g__Candidatus_Micropelagos		0	0	-
p__Firmicutes.c__Clostridia.o__Clostridiales.f__Ruminococcaceae.g__Ethanoligenens		1.44603	0	-
p__Firmicutes.c__Bacilli.o__Bacillales.f__Staphylococcaceae.g__Macrococcus	B	1.62614	1.21545	0.00902344
p__Proteobacteria.c__Deltaproteobacteria.o__Myxococcales.f__Archangiaceae.g__Cystobacter		0	0	-
p__Proteobacteria.c__Alphaproteobacteria.o__Rhizobiales.f__Xanthobacteraceae.g__Pseudolabrys		0	0	-
p__Proteobacteria.c__Gammaproteobacteria.o__Cellvibrionales.f__Porticoccaceae		0.073801	0	-
p__Actinobacteria.c__Actinobacteria.o__Micrococcales.f__Microbacteriaceae.g__Candidatus_Lumbricidophila		0.420669	0	-
p__Chloroflexi.c__Thermoflexia.o__unclassified_c__Thermoflexia.f__unclassified_c__Thermoflexia		0	0	-
p__Planctomycetes.c__Planctomycetia.o__Planctomycetales.f__unclassified_o__Planctomycetales		1.24451	0	-
p__Cyanobacteria.c__unclassified_p__Cyanobacteria.o__Pleurocapsales.f__Hyellaceae		1.08041	0	-
p__candidate_division_CPR3.c__unclassified_p__candidate_division_CPR3.o__unclassified_p__candidate_division_CPR3.f__unclassified_p__candidate_division_CPR3	B	0.257576	1.46647	0.027803
p__Bacteroidetes.c__Chitinophagia.o__Chitinophagales.f__Chitinophagaceae.g__Thermoflavifilum		0	0	-
p__Proteobacteria.c__Deltaproteobacteria.o__Desulfovibrionales.f__Desulfonatronaceae.g__Desulfonatronum		0.250981	0	-
p__Verrucomicrobia.c__Opitutae.o__Opitutales		1.23414	0	-
p__Proteobacteria.c__Gammaproteobacteria.o__Xanthomonadales.f__Xanthomonadaceae.g__Thermomonas		0	0	-
p__Proteobacteria.c__Epsilonproteobacteria.o__Campylobacterales.f__Campylobacteraceae.g__Poseidonibacter		0	0	-
p__Firmicutes.c__Bacilli.o__Bacillales.f__Bacillaceae.g__Ornithinibacillus		0.77015	0	-
p__Candidatus_Bipolaricaulota.c__unclassified_p__Candidatus_Bipolaricaulota.o__unclassified_p__Candidatus_Bipolaricaulota.f__unclassified_p__Candidatus_Bipolaricaulota.g__Candidatus_Bipolaricaulis		0	0	-
p__Actinobacteria.c__Actinobacteria.o__Pseudonocardiales.f__Pseudonocardiaceae.g__Actinosynnema		0	0	-
p__Firmicutes.c__Tissierellia.o__unclassified_c__Tissierellia.f__unclassified_c__Tissierellia.g__Kallipyga		1.69382	0	-
p__Lentisphaerae.c__Lentisphaeria.o__unclassified_c__Lentisphaeria		1.82626	0	-
p__Proteobacteria.c__Betaproteobacteria.o__Burkholderiales.f__Sutterellaceae.g__unclassified_f__Sutterellaceae	B	0.0908235	1.55626	0.027803
p__Kiritimatiellaeota.c__Kiritimatiellae.o__Kiritimatiellales.f__Kiritimatiellaceae.g__unclassified_f__Kiritimatiellaceae		0.478718	0	-
p__Actinobacteria.c__Actinobacteria.o__Micrococcales.f__Dermatophilaceae.g__Austwickia		0	0	-
p__Firmicutes.c__Clostridia.o__Clostridiales.f__Ruminococcaceae.g__Massilimaliae		2.52718	0	-
p__Firmicutes.c__Tissierellia.o__Tissierellales.f__Tissierellaceae		2.38696	0	-
p__Thermotogae.c__Thermotogae.o__Thermotogales.f__Thermotogaceae.g__unclassified_f__Thermotogaceae		2.30617	0	-
p__Verrucomicrobia.c__Verrucomicrobiae.o__Verrucomicrobiales.f__Verrucomicrobia_subdivision_3.g__unclassified_f__Verrucomicrobia_subdivision_3		1.02581	0	-
p__Actinobacteria.c__Actinobacteria.o__Micrococcales.f__Micrococcaceae.g__Galactobacter		0	0	-
p__Proteobacteria.c__Gammaproteobacteria.o__Legionellales.f__Coxiellaceae		0.198696	0	-
p__Rhodothermaeota.c__Rhodothermia.o__Rhodothermales.f__Salinibacteraceae		0	0	-
p__Acidobacteria.c__Holophagae.o__Holophagales.f__Holophagaceae.g__unclassified_f__Holophagaceae		0	0	-
p__Candidatus_Cryosericota.c__Candidatus_Cryosericia.o__Candidatus_Cryosericales.f__Candidatus_Cryosericaceae.g__Candidatus_Cryosericum		0.614389	0	-
p__Proteobacteria.c__Alphaproteobacteria.o__Rhodospirillales.f__Rhodospirillaceae.g__Thalassospira		0.25361	0	-
p__Kiritimatiellaeota.c__Kiritimatiellae.o__Kiritimatiellales.f__Kiritimatiellaceae.g__Kiritimatiella		0.320076	0	-
p__Cyanobacteria.c__unclassified_p__Cyanobacteria.o__Synechococcales.f__Chamaesiphonaceae.g__Chamaesiphon		0.133698	0	-
p__Proteobacteria.c__Alphaproteobacteria.o__Rhodobacterales.f__Rhodobacteraceae.g__Gemmobacter		0	0	-
p__Bacteroidetes.c__Bacteroidia.o__Marinilabiliales.f__Marinilabiliaceae.g__Geofilum		0.881589	0	-
p__Nitrospirae.c__unclassified_p__Nitrospirae.o__unclassified_p__Nitrospirae.f__unclassified_p__Nitrospirae.g__unclassified_p__Nitrospirae		1.25619	0	-
p__Verrucomicrobia.c__Verrucomicrobiae		2.36167	0	-
p__Firmicutes.c__Erysipelotrichia.o__unclassified_c__Erysipelotrichia.f__unclassified_c__Erysipelotrichia.g__unclassified_c__Erysipelotrichia		3.15586	0	-
p__Verrucomicrobia		3.31191	0	-
p__Bacteroidetes.c__Bacteroidia.o__Bacteroidales.f__Dysgonomonadaceae.g__Fermentimonas		1.73807	0	-
p__Candidatus_Tagabacteria		0.0546654	0	-
p__Candidatus_Peregrinibacteria.c__Candidatus_Peribacteria.o__unclassified_c__Candidatus_Peribacteria		0.21151	0	-
p__Fusobacteria.c__Fusobacteriia.o__Fusobacteriales.f__Leptotrichiaceae.g__Pseudoleptotrichia		0.882523	0	-
p__Fusobacteria.c__Fusobacteriia.o__Fusobacteriales		2.67331	0	-
p__Proteobacteria.c__Alphaproteobacteria.o__Rhizobiales.f__Rhodobiaceae.g__Parvibaculum		0.477941	0	-
p__Proteobacteria.c__Gammaproteobacteria.o__unclassified_c__Gammaproteobacteria.f__unclassified_c__Gammaproteobacteria	B	2.13332	1.59405	0.00902344
p__Candidatus_Woykebacteria.c__unclassified_p__Candidatus_Woykebacteria		1.34092	0	-
p__Firmicutes.c__Clostridia.o__Clostridiales.f__Hungateiclostridiaceae.g__Pseudoclostridium		2.15054	0	-
p__Firmicutes.c__Clostridia.o__Clostridiales.f__Ruminococcaceae.g__Fournierella		2.11578	0	-
p__Bacteroidetes.c__Sphingobacteriia.o__Sphingobacteriales.f__Sphingobacteriaceae.g__Solitalea		0.721416	0	-
p__Proteobacteria.c__Gammaproteobacteria.o__Oceanospirillales.f__Saccharospirillaceae		0.436879	0	-
p__Proteobacteria.c__Gammaproteobacteria.o__Chromatiales.f__Chromatiaceae.g__Thiohalocapsa		0	0	-
p__Chloroflexi.c__Ktedonobacteria.o__Ktedonobacterales.f__Dictyobacteraceae		0.919385	0	-
p__Firmicutes.c__Clostridia.o__Clostridiales.f__Peptococcaceae.g__Desulfitobacterium		2.09891	0	-
p__Firmicutes.c__Clostridia.o__Clostridiales.f__Eubacteriaceae.g__Alkalibaculum		1.53538	0	-
p__Proteobacteria.c__Betaproteobacteria.o__Rhodocyclales.f__Rhodocyclaceae.g__Propionivibrio		0.360212	0	-
p__Actinobacteria.c__Actinobacteria.o__Actinomycetales.f__Actinomycetaceae.g__Peptidiphaga		0	0	-
p__Actinobacteria.c__Coriobacteriia.o__Coriobacteriales.f__Coriobacteriaceae.g__Coriobacterium		0.537881	0	-
p__candidate_division_CPR1.c__unclassified_p__candidate_division_CPR1		0.641619	0	-
p__Candidatus_Moranbacteria.c__unclassified_p__Candidatus_Moranbacteria.o__unclassified_p__Candidatus_Moranbacteria	B	2.10668	1.53039	0.0472018
p__Firmicutes.c__Clostridia.o__Thermoanaerobacterales.f__Thermoanaerobacteraceae.g__Gelria		0.0780874	0	-
p__Actinobacteria.c__Actinobacteria.o__Actinomycetales.f__unclassified_o__Actinomycetales	W	3.08656	2.85144	0.0472018
p__Bacteroidetes.c__Saprospiria	B	1.64922	1.10113	0.0282801
p__Actinobacteria.c__Coriobacteriia.o__Eggerthellales.f__Eggerthellaceae.g__Raoultibacter		2.19772	0	-
p__Firmicutes.c__Clostridia.o__Clostridiales.f__Ruminococcaceae.g__Papillibacter		2.35854	0	-
p__Lentisphaerae.c__Oligosphaeria		0.937272	0	-
p__Proteobacteria.c__Gammaproteobacteria.o__Chromatiales.f__Chromatiaceae.g__Lamprocystis_f__Chromatiaceae		0	0	-
p__Candidatus_Liptonbacteria		0.0274569	0	-
p__Bacteroidetes.c__Bacteroidia.o__Marinilabiliales.f__Prolixibacteraceae.g__Mariniphaga		1.38031	0	-
p__Chloroflexi.c__Chloroflexia.o__Herpetosiphonales.f__Herpetosiphonaceae.g__Herpetosiphon		0	0	-
p__Cyanobacteria.c__unclassified_p__Cyanobacteria		2.31516	0	-
p__Actinobacteria.c__Actinobacteria.o__Micrococcales.f__Ruaniaceae.g__Haloactinobacterium		0	0	-
p__Proteobacteria.c__Alphaproteobacteria.o__Rhodospirillales.f__unclassified_o__Rhodospirillales.g__Enhydrobacter		0	0	-
p__Caldiserica.c__Caldisericia.o__Caldisericales		0.717877	0	-
p__Lentisphaerae.c__Oligosphaeria.o__Oligosphaerales.f__Oligosphaeraceae		0.937272	0	-
p__Firmicutes.c__Clostridia.o__Clostridiales.f__Lachnospiraceae.g__Anaerosacchariphilus		2.06707	0	-
p__Bacteroidetes.c__Flavobacteriia.o__Flavobacteriales.f__Flavobacteriaceae.g__Mesonia	B	0.801236	0.952623	0.00902344
p__Fusobacteria.c__Fusobacteriia.o__Fusobacteriales.f__Leptotrichiaceae		2.00846	0	-
p__Bacteroidetes.c__Chitinophagia.o__Chitinophagales.f__Chitinophagaceae.g__Sediminibacterium		1.41176	0	-
p__Actinobacteria.c__Actinobacteria.o__Corynebacteriales.f__unclassified_o__Corynebacteriales.g__Lawsonella		0	0	-
p__Proteobacteria.c__Gammaproteobacteria.o__Enterobacterales.f__Morganellaceae.g__Morganella_f__Morganellaceae		0.0244343	0	-
p__Bacteroidetes		5.06414	0	-
p__Chlamydiae.c__Chlamydiia.o__Parachlamydiales.f__Waddliaceae.g__unclassified_f__Waddliaceae		0	0	-
p__Bacteroidetes.c__unclassified_p__Bacteroidetes		3.31254	0	-
p__Actinobacteria.c__Actinobacteria.o__Pseudonocardiales.f__Pseudonocardiaceae.g__Kutzneria		0.0618874	0	-
p__Proteobacteria.c__Gammaproteobacteria.o__Arenicellales.f__Arenicellaceae		0	0	-
p__Bacteroidetes.c__Flavobacteriia.o__Flavobacteriales.f__Flavobacteriaceae.g__Kriegella		0.0619502	0	-
p__Candidatus_Fermentibacteria		0.900816	0	-
p__Thermotogae.c__Thermotogae.o__Kosmotogales.f__Kosmotogaceae.g__Kosmotoga	B	0.451638	1.14649	0.0282801
p__Bacteroidetes.c__Cytophagia.o__Cytophagales.f__Cesiribacteraceae.g__Nafulsella		0	0	-
p__Candidatus_Hydrothermae.c__unclassified_p__Candidatus_Hydrothermae.o__unclassified_p__Candidatus_Hydrothermae		0	0	-
p__Firmicutes.c__Negativicutes.o__Veillonellales.f__Veillonellaceae		3.72101	0	-
p__Firmicutes.c__Erysipelotrichia.o__Erysipelotrichales.f__Erysipelotrichaceae.g__Ileibacterium		1.64371	0	-
p__Proteobacteria.c__Betaproteobacteria.o__Burkholderiales.f__Burkholderiaceae.g__Burkholderia		1.65028	0	-
p__Cyanobacteria.c__unclassified_p__Cyanobacteria.o__Chroococcales.f__Aphanothecaceae.g__Aphanothece		0	0	-
p__Candidatus_Calescamantes.c__unclassified_p__Candidatus_Calescamantes.o__unclassified_p__Candidatus_Calescamantes.f__unclassified_p__Candidatus_Calescamantes		0.317066	0	-
p__Firmicutes.c__Bacilli.o__Bacillales.f__Thermoactinomycetaceae.g__Hazenella		0.29235	0	-
p__Proteobacteria.c__Gammaproteobacteria.o__Cellvibrionales.f__Spongiibacteraceae.g__unclassified_f__Spongiibacteraceae		0	0	-
p__Actinobacteria.c__Actinobacteria.o__Micrococcales.f__Micrococcaceae.g__Pseudarthrobacter		0	0	-
p__Actinobacteria.c__Actinobacteria.o__Frankiales	B	0.890929	0.794048	0.0162936
p__Planctomycetes.c__Planctomycetia.o__Pirellulales.f__Pirellulaceae.g__Blastopirellula	W	1.47398	1.04886	0.0282801
p__Cyanobacteria.c__unclassified_p__Cyanobacteria.o__Chroococcales.f__Chroococcaceae.g__Geminocystis		0.411543	0	-
p__Actinobacteria.c__Actinobacteria.o__Frankiales.f__Motilibacteraceae		0	0	-
p__Acidobacteria.c__Holophagae.o__Holophagales		0.296609	0	-
p__Deferribacteres.c__Deferribacteres.o__Deferribacterales.f__Deferribacteraceae.g__Geovibrio		0	0	-
p__Fusobacteria.c__Fusobacteriia.o__Fusobacteriales.f__Leptotrichiaceae.g__Leptotrichia		1.70143	0	-
p__Proteobacteria.c__Gammaproteobacteria.o__Cardiobacteriales.f__Cardiobacteriaceae.g__Suttonella		0	0	-
p__Acidobacteria.c__Vicinamibacteria		0	0	-
p__Aquificae.c__Aquificae.o__Aquificales.f__Hydrogenothermaceae.g__Persephonella	B	0.863247	0.888526	0.0472018
p__Firmicutes.c__Clostridia.o__Clostridiales.f__Lachnospiraceae.g__Kineothrix	B	2.63019	1.9593	0.0472018
p__Candidatus_Parcubacteria.c__unclassified_p__Candidatus_Parcubacteria.o__unclassified_p__Candidatus_Parcubacteria	B	0.709036	0.984671	0.0282801
p__Firmicutes.c__Clostridia.o__Clostridiales.f__Peptostreptococcaceae.g__Romboutsia		3.43924	0	-
p__Actinobacteria.c__Thermoleophilia.o__Solirubrobacterales.f__Patulibacteraceae		0.38452	0	-
p__unclassified_d__Bacteria.c__Candidatus_Ozemobacteria		0	0	-
p__Firmicutes.c__Bacilli.o__Bacillales.f__Bacillaceae.g__Geobacillus		1.60552	0	-
p__Proteobacteria.c__Alphaproteobacteria.o__Pelagibacterales.f__unclassified_o__Pelagibacterales		0.194965	0	-
p__Proteobacteria.c__Betaproteobacteria.o__Burkholderiales.f__Alcaligenaceae	B	1.8778	1.27386	0.00902344
p__Bacteroidetes.c__Flavobacteriia.o__Flavobacteriales.f__Flavobacteriaceae.g__Arenitalea		0	0	-
p__Deferribacteres.c__Deferribacteres.o__Deferribacterales		1.09026	0	-
p__Cyanobacteria.c__unclassified_p__Cyanobacteria.o__Synechococcales.f__Synechococcaceae.g__Synechococcus		1.05807	0	-
p__Acidobacteria.c__Holophagae.o__Holophagales.f__unclassified_o__Holophagales	W	0.10011	1.35333	0.00902344
p__Proteobacteria.c__Gammaproteobacteria.o__Enterobacterales.f__Yersiniaceae.g__Rouxiella		0.507026	0	-
p__Firmicutes.c__Bacilli.o__Bacillales.f__Bacillaceae.g__Quasibacillus		0.881571	0	-
p__Proteobacteria.c__Alphaproteobacteria.o__Rhizobiales.f__Xanthobacteraceae.g__unclassified_f__Xanthobacteraceae		0	0	-
p__Actinobacteria.c__Actinobacteria.o__Propionibacteriales.f__Propionibacteriaceae.g__Brooklawnia	W	0.193579	1.20878	0.00881586
p__Bacteroidetes.c__Cytophagia.o__Cytophagales.f__Cyclobacteriaceae.g__Cyclobacterium		1.16226	0	-
p__Bacteroidetes.c__Bacteroidia.o__Marinilabiliales.f__Prolixibacteraceae.g__Tangfeifania	B	0.721584	0.938459	0.0472018
p__Planctomycetes.c__Planctomycetia.o__Pirellulales.f__Thermoguttaceae	W	1.67052	1.14627	0.0472018
p__Chloroflexi.c__Ktedonobacteria.o__Ktedonobacterales.f__Thermosporotrichaceae.g__Thermosporothrix		1.24758	0	-
p__Proteobacteria.c__Gammaproteobacteria.o__Aeromonadales	B	2.35891	1.79543	0.0282801
p__Candidatus_Tectomicrobia.c__unclassified_p__Candidatus_Tectomicrobia.o__unclassified_p__Candidatus_Tectomicrobia.f__unclassified_p__Candidatus_Tectomicrobia		0.478353	0	-
p__Proteobacteria.c__Alphaproteobacteria.o__Rhodobacterales.f__Rhodobacteraceae.g__Thalassobacter		0	0	-
p__Actinobacteria.c__Thermoleophilia.o__Solirubrobacterales.f__Patulibacteraceae.g__Patulibacter		0.38452	0	-
p__Proteobacteria.c__Gammaproteobacteria.o__Xanthomonadales.f__Rhodanobacteraceae.g__Dokdonella		0	0	-
p__Proteobacteria.c__Oligoflexia.o__unclassified_c__Oligoflexia.f__unclassified_c__Oligoflexia.g__unclassified_c__Oligoflexia		0	0	-
p__Proteobacteria.c__Deltaproteobacteria.o__Desulfobacterales.f__Desulfobulbaceae.g__Desulfotalea		0	0	-
p__Proteobacteria.c__Alphaproteobacteria.o__Rhodobacterales.f__Rhodobacteraceae.g__Tropicimonas		0	0	-
p__Firmicutes.c__Clostridia.o__Clostridiales.f__Ruminococcaceae.g__Ruthenibacterium		3.01554	0	-
p__Actinobacteria.c__Actinobacteria.o__Micrococcales.f__Promicromonosporaceae.g__Isoptericola		0.135961	0	-
p__Bacteroidetes.c__Bacteroidia.o__Marinilabiliales.f__Marinilabiliaceae.g__Marinilabilia		1.31302	0	-
p__Proteobacteria.c__Betaproteobacteria.o__Ferrovales.f__Ferrovaceae.g__Ferrovum		0	0	-
p__Firmicutes.c__Bacilli.o__Lactobacillales.f__Aerococcaceae.g__Fundicoccus		0.76787	0	-
p__Planctomycetes.c__Planctomycetia.o__Planctomycetales.f__Planctomycetaceae.g__Gimesia		0.427321	0	-
p__Bacteroidetes.c__Bacteroidia.o__Bacteroidales.f__unclassified_o__Bacteroidales.g__Candidatus_Symbiothrix	B	1.53112	1.00469	0.00902344
p__Chloroflexi.c__Chloroflexia.o__Chloroflexales.f__Oscillochloridaceae.g__Candidatus_Chloroploca		0	0	-
p__Firmicutes.c__Bacilli.o__Bacillales.f__Bacillaceae.g__Salicibibacter		0	0	-
p__Proteobacteria.c__Gammaproteobacteria.o__Cellvibrionales.f__Halieaceae.g__Parahaliea		0	0	-
p__Proteobacteria.c__Gammaproteobacteria.o__Chromatiales.f__Chromatiaceae.g__Pararheinheimera		0	0	-
p__Cyanobacteria.c__unclassified_p__Cyanobacteria.o__Chroococcales.f__Cyanobacteriaceae.g__Cyanobacterium		0.330601	0	-
p__Bacteroidetes.c__Cytophagia.o__Cytophagales.f__Cyclobacteriaceae.g__Nitritalea		0	0	-
p__Aquificae.c__Aquificae.o__Desulfurobacteriales		0.989102	0	-
p__Actinobacteria.c__Actinobacteria.o__unclassified_c__Actinobacteria		2.00365	0	-
p__Proteobacteria.c__Gammaproteobacteria.o__Nevskiales.f__Steroidobacteraceae		0	0	-
p__Deinococcus_Thermus.c__Deinococci.o__Deinococcales		1.14307	0	-
p__Actinobacteria.c__Rubrobacteria.o__Rubrobacterales.f__Rubrobacteraceae.g__Rubrobacter		0.253013	0	-
p__Proteobacteria.c__Betaproteobacteria.o__Nitrosomonadales.f__Methylophilaceae.g__Methylovorus	B	0	1.08018	0.00902344
p__Synergistetes.c__Synergistia.o__Synergistales.f__unclassified_o__Synergistales.g__unclassified_o__Synergistales	B	0.82828	0.950543	0.0162936
p__Proteobacteria.c__Deltaproteobacteria.o__Desulfovibrionales.f__Desulfovibrionaceae.g__unclassified_f__Desulfovibrionaceae		0.85685	0	-
p__Proteobacteria.c__Gammaproteobacteria.o__Oceanospirillales.f__Halomonadaceae.g__Kushneria	B	0.417343	0.843162	0.00820774
p__Proteobacteria.c__Gammaproteobacteria.o__Alteromonadales.f__Colwelliaceae.g__Thalassotalea	B	0.476419	1.12998	0.0472018
p__Proteobacteria.c__Gammaproteobacteria.o__Enterobacterales.f__Enterobacteriaceae.g__Candidatus_Hamiltonella		0	0	-
p__Actinobacteria.c__Acidimicrobiia.o__Acidimicrobiales.f__Microthrixaceae		0	0	-
p__Proteobacteria.c__Alphaproteobacteria.o__Rhodobacterales.f__Rhodobacteraceae.g__Shimia		0	0	-
p__Proteobacteria.c__Betaproteobacteria.o__Burkholderiales.f__Oxalobacteraceae.g__Massilia		0.890164	0	-
p__Proteobacteria.c__Betaproteobacteria.o__Burkholderiales.f__Burkholderiaceae.g__Polynucleobacter		0.703155	0	-
p__Proteobacteria.c__Betaproteobacteria.o__Burkholderiales.f__Comamonadaceae.g__Delftia		0.0641127	0	-
p__Firmicutes.c__Clostridia.o__Clostridiales.f__Defluviitaleaceae.g__Defluviitalea		1.72469	0	-
p__Proteobacteria.c__Oligoflexia.o__Oligoflexales.f__Pseudobacteriovoracaceae		0.170377	0	-
p__Proteobacteria.c__Deltaproteobacteria.o__Myxococcales.f__Kofleriaceae.g__Haliangium		0.235589	0	-
p__Nitrospirae.c__unclassified_p__Nitrospirae		1.25619	0	-
p__Bacteroidetes.c__Cytophagia.o__Cytophagales.f__Roseivirgaceae.g__Roseivirga		0.944664	0	-
p__Firmicutes.c__Clostridia.o__Clostridiales.f__Peptococcaceae.g__Syntrophobotulus		1.20958	0	-
p__Verrucomicrobia.c__Verrucomicrobiae.o__Verrucomicrobiales.f__unclassified_o__Verrucomicrobiales		1.2754	0	-
p__Actinobacteria.c__Actinobacteria.o__Propionibacteriales.f__Propionibacteriaceae.g__Acidipropionibacterium		0.137231	0	-
p__Cyanobacteria.c__unclassified_p__Cyanobacteria.o__Nostocales.f__Nostocaceae.g__Cylindrospermum	W	0.175993	1.22305	0.0150186
p__Firmicutes.c__unclassified_p__Firmicutes.o__unclassified_p__Firmicutes.f__unclassified_p__Firmicutes.g__Hydrogenispora		1.07193	0	-
p__Candidatus_Atribacteria.c__unclassified_p__Candidatus_Atribacteria		1.95109	0	-
p__Proteobacteria.c__Gammaproteobacteria.o__Nevskiales.f__Sinobacteraceae	B	1.036	0.868765	0.00902344
p__Firmicutes.c__Clostridia.o__Clostridiales.f__Hungateiclostridiaceae.g__Thermoclostridium		2.00801	0	-
p__Calditrichaeota.c__unclassified_p__Calditrichaeota.o__unclassified_p__Calditrichaeota.f__unclassified_p__Calditrichaeota.g__unclassified_p__Calditrichaeota		0.866849	0	-
p__Candidatus_Giovannonibacteria.c__unclassified_p__Candidatus_Giovannonibacteria.o__unclassified_p__Candidatus_Giovannonibacteria		0	0	-
p__Candidatus_Mcinerneyibacteriota		0	0	-
p__Candidatus_Amesbacteria	B	0.0870963	1.11569	0.0162936
p__Proteobacteria.c__Gammaproteobacteria.o__Aeromonadales.f__Succinivibrionaceae.g__Succinimonas		1.12364	0	-
p__Candidatus_Cloacimonetes.c__unclassified_p__Candidatus_Cloacimonetes.o__unclassified_p__Candidatus_Cloacimonetes		1.52828	0	-
p__Chlamydiae.c__Chlamydiia.o__Parachlamydiales.f__Parachlamydiaceae.g__Candidatus_Protochlamydia		0	0	-
p__Candidatus_Adlerbacteria.c__unclassified_p__Candidatus_Adlerbacteria.o__unclassified_p__Candidatus_Adlerbacteria.f__unclassified_p__Candidatus_Adlerbacteria.g__unclassified_p__Candidatus_Adlerbacteria		0	0	-
p__Proteobacteria.c__Alphaproteobacteria.o__Rhodospirillales.f__Rhodospirillaceae.g__Pelagibius	B	0.0746388	1.08737	0.0342661
p__Acidobacteria.c__Vicinamibacteria.o__unclassified_c__Vicinamibacteria.f__Vicinamibacteraceae.g__Luteitalea		0	0	-
p__unclassified_d__Bacteria.c__unclassified_d__Bacteria		4.28496	0	-
p__Actinobacteria.c__Actinobacteria.o__Bifidobacteriales.f__Bifidobacteriaceae.g__Scardovia	B	0.459276	0.926749	0.0162936
p__Abditibacteriota.c__Abditibacteria.o__Abditibacteriales		0	0	-
p__Aquificae.c__Aquificae.o__Aquificales.f__Aquificaceae.g__Thermocrinis		0	0	-
p__Bacteroidetes.c__Saprospiria.o__Saprospirales.f__Saprospiraceae.g__Aureispira		0	0	-
p__Firmicutes.c__Bacilli.o__Lactobacillales.f__Carnobacteriaceae.g__Alkalibacterium		1.04072	0	-
p__Calditrichaeota.c__Calditrichae.o__Calditrichales.f__Calditrichaceae.g__Caldithrix	B	0.431735	0.999518	0.0162936
p__Candidatus_Rokubacteria.c__unclassified_p__Candidatus_Rokubacteria.o__unclassified_p__Candidatus_Rokubacteria.f__unclassified_p__Candidatus_Rokubacteria		0.836431	0	-
p__Elusimicrobia.c__unclassified_p__Elusimicrobia.o__unclassified_p__Elusimicrobia.f__unclassified_p__Elusimicrobia.g__unclassified_p__Elusimicrobia		1.43579	0	-
p__Firmicutes.c__Bacilli.o__Bacillales.f__Planococcaceae		2.12595	0	-
p__Proteobacteria.c__Gammaproteobacteria.o__Acidiferrobacterales.f__Acidiferrobacteraceae.g__Acidiferrobacter		0.517123	0	-
p__Candidatus_Tagabacteria.c__unclassified_p__Candidatus_Tagabacteria.o__unclassified_p__Candidatus_Tagabacteria		0.0546654	0	-
p__Thermotogae.c__Thermotogae.o__Thermotogales.f__Fervidobacteriaceae	B	1.43858	0.949327	0.0282801
p__Firmicutes.c__Clostridia.o__Thermoanaerobacterales.f__Thermoanaerobacteraceae.g__Thermodesulfitimonas	B	0	1.72162	0.00534568
p__Candidatus_Wolfebacteria.c__unclassified_p__Candidatus_Wolfebacteria.o__unclassified_p__Candidatus_Wolfebacteria	B	0.921058	0.901473	0.00902344
p__candidate_division_Zixibacteria.c__unclassified_p__candidate_division_Zixibacteria.o__unclassified_p__candidate_division_Zixibacteria.f__unclassified_p__candidate_division_Zixibacteria.g__unclassified_p__candidate_division_Zixibacteria	B	1.08684	0.982601	0.0162936
p__Proteobacteria.c__Gammaproteobacteria.o__Enterobacterales.f__Budviciaceae		0.650678	0	-
p__Balneolaeota.c__Balneolia.o__Balneolales.f__Balneolaceae.g__Gracilimonas		0.479634	0	-
p__Planctomycetes.c__Phycisphaerae.o__Phycisphaerales.f__unclassified_o__Phycisphaerales		1.25709	0	-
p__Bacteroidetes.c__Bacteroidia.o__Bacteroidales.f__Porphyromonadaceae.g__unclassified_f__Porphyromonadaceae		4.18453	0	-
p__Actinobacteria.c__Actinobacteria.o__Propionibacteriales.f__Propionibacteriaceae.g__Pseudopropionibacterium		0	0	-
p__Proteobacteria.c__Gammaproteobacteria.o__Oceanospirillales.f__Aestuariirhabdaceae		0	0	-
p__Verrucomicrobia.c__Verrucomicrobiae.o__Verrucomicrobiales.f__Verrucomicrobia_subdivision_3		1.27586	0	-
p__Verrucomicrobia.c__Verrucomicrobiae.o__Verrucomicrobiales.f__Verrucomicrobia_subdivision_6		0	0	-
p__Cyanobacteria.c__unclassified_p__Cyanobacteria.o__Nostocales.f__Hapalosiphonaceae.g__Hapalosiphon		0	0	-
p__Proteobacteria.c__Deltaproteobacteria.o__Bradymonadales.f__Bradymonadaceae.g__Lujinxingia		0.183479	0	-
p__Proteobacteria.c__Gammaproteobacteria.o__Enterobacterales.f__Enterobacteriaceae.g__Siccibacter		0	0	-
p__Actinobacteria.c__Actinobacteria.o__Micrococcales.f__Beutenbergiaceae.g__Salana		0	0	-
p__Proteobacteria.c__Gammaproteobacteria.o__Xanthomonadales.f__Rhodanobacteraceae		0.754313	0	-
p__Nitrospinae.c__Nitrospinia	B	0.367574	1.0153	0.0282801
p__candidate_division_WWE3.c__unclassified_p__candidate_division_WWE3.o__unclassified_p__candidate_division_WWE3.f__unclassified_p__candidate_division_WWE3.g__unclassified_p__candidate_division_WWE3		1.39259	0	-
p__Thermodesulfobacteria_d__Bacteria.c__Thermodesulfobacteria_p__Thermodesulfobacteria.o__Thermodesulfobacteriales.f__Thermodesulfobacteriaceae.g__Thermodesulfatator		0.763296	0	-
p__Proteobacteria.c__Deltaproteobacteria.o__Desulfovibrionales.f__Desulfohalobiaceae.g__Desulfonatronospira		0.357988	0	-
p__Firmicutes.c__Clostridia.o__Clostridiales.f__Lachnospiraceae.g__Catonella		2.06797	0	-
p__Proteobacteria.c__Gammaproteobacteria.o__Enterobacterales.f__Enterobacteriaceae.g__Shigella		2.40005	0	-
p__Actinobacteria.c__Actinobacteria.o__Pseudonocardiales.f__Pseudonocardiaceae.g__Actinophytocola	W	0	1.77711	0.00881586
p__Proteobacteria.c__Alphaproteobacteria.o__Rhodobacterales.f__Rhodobacteraceae.g__Yangia		0	0	-
p__Bacteroidetes.c__Flavobacteriia.o__Flavobacteriales.f__Flavobacteriaceae.g__Zeaxanthinibacter		0.636144	0	-
p__Proteobacteria.c__Deltaproteobacteria.o__Candidatus_Acidulodesulfobacterales.f__unclassified_o__Candidatus_Acidulodesulfobacterales.g__Candidatus_Acididesulfobacter		1.11132	0	-
p__Firmicutes.c__Clostridia.o__Clostridiales.f__Ruminococcaceae.g__Anaerolactibacter		2.5181	0	-
p__Chlorobi.c__Chlorobia.o__Chlorobiales.f__Chlorobiaceae.g__Chlorobaculum		0.217311	0	-
p__Spirochaetes.c__Spirochaetia.o__Brevinematales.f__Brevinemataceae		0	0	-
p__unclassified_d__Bacteria.c__unclassified_d__Bacteria.o__unclassified_d__Bacteria.f__unclassified_d__Bacteria.g__unclassified_d__Bacteria		4.2841	0	-
p__Proteobacteria.c__Alphaproteobacteria.o__Rhodospirillales.f__Rhodospirillaceae.g__Magnetospirillum		0.923553	0	-
p__Proteobacteria.c__Alphaproteobacteria.o__Rhizobiales.f__Methylocystaceae.g__unclassified_f__Methylocystaceae	B	0	1.73949	0.0186029
p__Proteobacteria.c__Alphaproteobacteria.o__Sphingomonadales.f__Sphingomonadaceae.g__Novosphingobium	B	0.695895	0.705237	0.0472018
p__Firmicutes.c__Clostridia.o__Clostridiales.f__unclassified_o__Clostridiales.g__Fenollaria		0.669961	0	-
p__Cyanobacteria.c__unclassified_p__Cyanobacteria.o__Nostocales.f__Aphanizomenonaceae.g__Dolichospermum		0.461913	0	-
p__Candidatus_Amesbacteria.c__unclassified_p__Candidatus_Amesbacteria.o__unclassified_p__Candidatus_Amesbacteria.f__unclassified_p__Candidatus_Amesbacteria	B	0.0870963	1.11569	0.0162936
p__Proteobacteria.c__Gammaproteobacteria.o__Pasteurellales.f__Pasteurellaceae.g__Caviibacterium		0	0	-
p__Synergistetes.c__Synergistia.o__Synergistales.f__Synergistaceae.g__Fretibacterium		1.32732	0	-
p__Proteobacteria.c__Alphaproteobacteria.o__Rickettsiales.f__Anaplasmataceae.g__Wolbachia		0.576722	0	-
p__Proteobacteria.c__Gammaproteobacteria.o__Oceanospirillales.f__Hahellaceae.g__Zooshikella		0	0	-
p__Candidatus_Berkelbacteria		0.464537	0	-
p__Proteobacteria.c__Gammaproteobacteria.o__Legionellales.f__Coxiellaceae.g__Candidatus_Berkiella		0	0	-
p__Actinobacteria.c__Actinobacteria.o__Bifidobacteriales.f__unclassified_o__Bifidobacteriales.g__unclassified_o__Bifidobacteriales		0.17971	0	-
p__Proteobacteria.c__Epsilonproteobacteria.o__Campylobacterales.f__Campylobacteraceae.g__unclassified_f__Campylobacteraceae		0.88076	0	-
p__Proteobacteria.c__Epsilonproteobacteria.o__Campylobacterales.f__unclassified_o__Campylobacterales.g__Nitratifractor		0	0	-
p__Aquificae.c__unclassified_p__Aquificae.o__unclassified_p__Aquificae		0.75737	0	-
p__Thermodesulfobacteria_d__Bacteria.c__Thermodesulfobacteria_p__Thermodesulfobacteria.o__Thermodesulfobacteriales.f__unclassified_o__Thermodesulfobacteriales		0	0	-
p__Proteobacteria.c__Deltaproteobacteria.o__Desulfovibrionales.f__Desulfovibrionaceae		2.0408	0	-
p__Firmicutes.c__Bacilli.o__Bacillales.f__Thermoactinomycetaceae.g__Novibacillus		0.162367	0	-
p__Proteobacteria.c__Gammaproteobacteria.o__Pasteurellales	B	2.06972	1.34268	0.0162936
p__Proteobacteria.c__Gammaproteobacteria.o__Alteromonadales.f__Psychromonadaceae.g__Psychromonas	B	0.183812	1.04578	0.0472018
p__Actinobacteria.c__Actinobacteria.o__Micrococcales.f__Dermabacteraceae.g__Brachybacterium	W	0.860273	0.804398	0.0282801
p__Proteobacteria.c__Gammaproteobacteria.o__Enterobacterales.f__Yersiniaceae.g__Nissabacter		0	0	-
p__Bacteroidetes.c__Sphingobacteriia.o__Sphingobacteriales.f__Sphingobacteriaceae.g__Daejeonella		0.460208	0	-
p__Bacteroidetes.c__Bacteroidia.o__Bacteroidales.f__Rikenellaceae.g__Millionella		1.20518	0	-
p__Actinobacteria.c__Actinobacteria.o__Micrococcales.f__Micrococcaceae.g__Pseudoglutamicibacter		0	0	-
p__Proteobacteria.c__Gammaproteobacteria.o__Xanthomonadales.f__Xanthomonadaceae.g__Stenotrophomonas		1.10468	0	-
p__Bacteroidetes.c__Cytophagia.o__Cytophagales.f__Cyclobacteriaceae.g__Cecembia		0.188015	0	-
p__Proteobacteria.c__Alphaproteobacteria.o__Holosporales.f__unclassified_o__Holosporales	B	1.25048	0.966435	0.0472018
p__Actinobacteria.c__Actinobacteria.o__Actinomycetales.f__Actinomycetaceae.g__Arcanobacterium		0.413936	0	-
p__Candidatus_Glassbacteria		0	0	-
p__Firmicutes.c__Clostridia		5.71662	0	-
p__Aquificae.c__Aquificae.o__Desulfurobacteriales.f__Desulfurobacteriaceae.g__Phorcysia		0	0	-
p__Actinobacteria.c__Actinobacteria.o__Corynebacteriales.f__Mycobacteriaceae.g__unclassified_f__Mycobacteriaceae		0	0	-
p__Candidatus_Marinimicrobia.c__unclassified_p__Candidatus_Marinimicrobia.o__unclassified_p__Candidatus_Marinimicrobia		1.34722	0	-
p__Proteobacteria.c__Betaproteobacteria.o__Neisseriales.f__Chromobacteriaceae.g__Chitiniphilus		0	0	-
p__Proteobacteria.c__Gammaproteobacteria.o__Legionellales.f__Coxiellaceae.g__Aquicella		0	0	-
p__Firmicutes.c__Clostridia.o__Halanaerobiales.f__Halanaerobiaceae.g__unclassified_f__Halanaerobiaceae	W	1.03058	0.774902	0.0282801
p__Proteobacteria.c__Gammaproteobacteria.o__Oceanospirillales.f__Saccharospirillaceae.g__Salinibius		0.317194	0	-
p__Proteobacteria.c__Gammaproteobacteria.o__Pseudomonadales.f__Moraxellaceae.g__Acinetobacter	B	2.50008	2.06524	0.0282801
p__Candidatus_Spechtbacteria.c__unclassified_p__Candidatus_Spechtbacteria.o__unclassified_p__Candidatus_Spechtbacteria		0	0	-
p__Cyanobacteria.c__unclassified_p__Cyanobacteria.o__Nostocales.f__Scytonemataceae		0.73565	0	-
p__Proteobacteria.c__Gammaproteobacteria.o__Cellvibrionales.f__Halieaceae.g__Pseudohaliea		0	0	-
p__Actinobacteria.c__Actinobacteria.o__Micromonosporales.f__Micromonosporaceae.g__Pseudosporangium		0	0	-
p__Proteobacteria.c__Gammaproteobacteria.o__Oceanospirillales.f__Aestuariirhabdaceae.g__Aestuariirhabdus		0	0	-
p__Bacteroidetes.c__Cytophagia.o__Cytophagales.f__Hymenobacteraceae.g__Siccationidurans		0	0	-
p__Candidatus_Melainabacteria.c__unclassified_p__Candidatus_Melainabacteria.o__Candidatus_Caenarcaniphilales		0	0	-
p__Nitrospinae.c__Nitrospinia.o__Nitrospinales	B	0.367574	1.0153	0.0282801
p__Proteobacteria.c__Deltaproteobacteria.o__Myxococcales.f__Labilitrichaceae		0	0	-
p__Proteobacteria.c__Alphaproteobacteria.o__Rhodobacterales.f__Rhodobacteraceae.g__Thioclava		0	0	-
p__Firmicutes.c__Limnochordia.o__Limnochordales.f__Limnochordaceae.g__Limnochorda	B	0.514697	1.26265	0.0472018
p__Proteobacteria.c__Deltaproteobacteria.o__Desulfurellales.f__Desulfurellaceae.g__Hippea		0.103491	0	-
p__Cyanobacteria.c__unclassified_p__Cyanobacteria.o__Synechococcales.f__Prochloraceae		0.400388	0	-
p__Proteobacteria.c__Alphaproteobacteria.o__Sphingomonadales.f__Sphingomonadaceae.g__Sandarakinorhabdus		0	0	-
p__Proteobacteria.c__Alphaproteobacteria.o__Rhodobacterales.f__Rhodobacteraceae.g__Sinirhodobacter		0	0	-
p__Thermotogae.c__unclassified_p__Thermotogae.o__unclassified_p__Thermotogae		0.136333	0	-
p__Tenericutes.c__Mollicutes.o__Entomoplasmatales.f__Entomoplasmataceae.g__Entomoplasma		0	0	-
p__Chloroflexi.c__Anaerolineae.o__Anaerolineales.f__Anaerolineaceae.g__Longilinea		0.498544	0	-
p__Actinobacteria.c__Actinobacteria.o__Micrococcales.f__Microbacteriaceae.g__Salinibacterium		0	0	-
p__Firmicutes.c__Clostridia.o__Clostridiales.f__Clostridiaceae.g__Butyricicoccus	B	4.08459	3.59107	0.00902344
p__Actinobacteria.c__Actinobacteria.o__Micrococcales.f__Dermatophilaceae.g__Kineosphaera		0	0	-
p__Proteobacteria.c__Alphaproteobacteria.o__Pelagibacterales		0.96368	0	-
p__Fusobacteria.c__Fusobacteriia.o__Fusobacteriales.f__Fusobacteriaceae		2.56721	0	-
p__Actinobacteria.c__Actinobacteria.o__Corynebacteriales.f__Tsukamurellaceae.g__Tsukamurella		0.282804	0	-
p__Firmicutes.c__Clostridia.o__Clostridiales.f__Lachnospiraceae.g__Candidatus_Weimeria		1.10461	0	-
p__unclassified_d__Bacteria.c__unclassified_d__Bacteria.o__Haloplasmatales		1.26693	0	-
p__Bacteroidetes.c__Bacteroidia.o__Bacteroidales.f__Prevotellaceae.g__unclassified_f__Prevotellaceae		3.19762	0	-
p__Proteobacteria.c__Gammaproteobacteria.o__Methylococcales.f__Methylococcaceae		1.19339	0	-
p__Acidobacteria.c__Holophagae.o__Holophagales.f__Holophagaceae.g__Geothrix		0	0	-
p__Chloroflexi.c__Caldilineae.o__unclassified_c__Caldilineae.f__unclassified_c__Caldilineae.g__unclassified_c__Caldilineae		0.608733	0	-
p__Lentisphaerae.c__Oligosphaeria.o__Oligosphaerales		0.937272	0	-
p__Proteobacteria.c__Betaproteobacteria.o__Neisseriales.f__Neisseriaceae.g__Stenoxybacter		0.696368	0	-
p__Thermodesulfobacteria_d__Bacteria.c__Thermodesulfobacteria_p__Thermodesulfobacteria.o__Thermodesulfobacteriales.f__Thermodesulfobacteriaceae.g__Thermosulfuriphilus		0	0	-
p__Firmicutes.c__Tissierellia.o__Tissierellales.f__Peptoniphilaceae.g__Miniphocibacter	B	1.02283	0.70348	0.0162936
p__Candidatus_Fischerbacteria.c__unclassified_p__Candidatus_Fischerbacteria		0	0	-
p__Cyanobacteria.c__unclassified_p__Cyanobacteria.o__Chroococcales.f__Aphanothecaceae.g__Rippkaea		0	0	-
p__Bacteroidetes.c__Cytophagia.o__Cytophagales.f__Cytophagaceae.g__Chryseotalea	W	0.00536894	1.42079	0.0472018
p__Tenericutes.c__unclassified_p__Tenericutes.o__unclassified_p__Tenericutes.f__unclassified_p__Tenericutes.g__unclassified_p__Tenericutes		2.98721	0	-
p__Thermodesulfobacteria_d__Bacteria.c__Thermodesulfobacteria_p__Thermodesulfobacteria.o__Thermodesulfobacteriales.f__Thermodesulfobacteriaceae.g__Thermodesulfobacterium		0.148329	0	-
p__Actinobacteria.c__Actinobacteria.o__Micrococcales.f__Dermabacteraceae.g__Helcobacillus		0	0	-
p__Proteobacteria.c__Candidatus_Muproteobacteria.o__unclassified_c__Candidatus_Muproteobacteria		0	0	-
p__Proteobacteria.c__Deltaproteobacteria.o__unclassified_c__Deltaproteobacteria		2.45296	0	-
p__Actinobacteria.c__Actinobacteria.o__Bifidobacteriales.f__Bifidobacteriaceae.g__Parascardovia		0.525039	0	-
p__Proteobacteria.c__Epsilonproteobacteria		3.20311	0	-
p__Chloroflexi.c__Thermomicrobia.o__unclassified_c__Thermomicrobia.f__unclassified_c__Thermomicrobia		0.0267757	0	-
p__Synergistetes.c__Synergistia.o__Synergistales.f__Synergistaceae.g__Aminiphilus		0	0	-
p__candidate_division_WWE3.c__unclassified_p__candidate_division_WWE3		1.39259	0	-
p__Proteobacteria.c__Alphaproteobacteria.o__Magnetococcales.f__unclassified_o__Magnetococcales.g__unclassified_o__Magnetococcales		0.00153805	0	-
p__Firmicutes.c__Bacilli.o__Bacillales.f__Bacillaceae.g__Tepidibacillus	B	0.576274	0.998189	0.0472018
p__Proteobacteria.c__Deltaproteobacteria.o__Desulfobacterales.f__Desulfobacteraceae.g__Desulfatibacillum		0.133096	0	-
p__Firmicutes.c__Clostridia.o__Thermoanaerobacterales.f__Thermoanaerobacteraceae.g__Calorimonas		0.964702	0	-
p__candidate_division_CPR1.c__unclassified_p__candidate_division_CPR1.o__unclassified_p__candidate_division_CPR1		0.641619	0	-
p__Proteobacteria.c__Gammaproteobacteria.o__Cellvibrionales.f__unclassified_o__Cellvibrionales.g__unclassified_o__Cellvibrionales		0	0	-
p__Verrucomicrobia.c__unclassified_p__Verrucomicrobia.o__unclassified_p__Verrucomicrobia.f__unclassified_p__Verrucomicrobia		3.24088	0	-
p__Tenericutes.c__Mollicutes.o__Entomoplasmatales.f__Entomoplasmataceae.g__Mesoplasma		0.538384	0	-
p__Chloroflexi.c__Ktedonobacteria.o__Thermogemmatisporales.f__Thermogemmatisporaceae	B	0.0702028	1.24912	0.0472018
p__Chloroflexi.c__Anaerolineae.o__Anaerolineales.f__Anaerolineaceae.g__Flexilinea		1.51329	0	-
p__Proteobacteria.c__Deltaproteobacteria.o__Myxococcales.f__Nannocystaceae.g__Plesiocystis		0	0	-
p__Acidobacteria.c__Acidobacteriia.o__Acidobacteriales.f__Acidobacteriaceae.g__Bryocella		0	0	-
p__Proteobacteria.c__Oligoflexia.o__Silvanigrellales.f__Silvanigrellaceae.g__Silvanigrella		0.197726	0	-
p__Proteobacteria.c__Betaproteobacteria.o__Burkholderiales.f__Burkholderiaceae.g__unclassified_f__Burkholderiaceae	B	0.808154	0.854228	0.00902344
p__Proteobacteria.c__Oligoflexia.o__Silvanigrellales.f__unclassified_o__Silvanigrellales.g__Spirobacillus	W	0	1.93673	0.0186029
p__Chloroflexi.c__Caldilineae.o__Caldilineales.f__Caldilineaceae.g__Caldilinea		0	0	-
p__Candidatus_Staskawiczbacteria.c__unclassified_p__Candidatus_Staskawiczbacteria		0.193275	0	-
p__Spirochaetes.c__Spirochaetia.o__Brachyspirales.f__Brachyspiraceae.g__Brachyspira		1.85554	0	-
p__candidate_division_WOR_3		0.738296	0	-
p__Gemmatimonadetes_d__Bacteria.c__Gemmatimonadetes_p__Gemmatimonadetes.o__Gemmatimonadales.f__Gemmatimonadaceae.g__unclassified_f__Gemmatimonadaceae		0	0	-
p__Planctomycetes.c__Planctomycetia.o__Planctomycetales.f__Planctomycetaceae.g__Rubinisphaera		0.420357	0	-
p__Bacteroidetes.c__Chitinophagia.o__Chitinophagales.f__Chitinophagaceae.g__Cnuella	B	0	1.25366	0.0445386
p__Proteobacteria.c__Epsilonproteobacteria.o__Campylobacterales.f__Hydrogenimonaceae.g__Hydrogenimonas		0.336247	0	-
p__Firmicutes.c__Bacilli.o__Bacillales.f__Bacillaceae.g__Fictibacillus		1.14412	0	-
p__Deinococcus_Thermus.c__Deinococci.o__Deinococcales.f__Deinococcaceae		1.14307	0	-
p__Bacteroidetes.c__Bacteroidia.o__Bacteroidales	B	5.03918	4.32537	0.0472018
p__Actinobacteria.c__Actinobacteria.o__Propionibacteriales.f__Propionibacteriaceae.g__Brevilactibacter		0	0	-
p__Candidatus_Wildermuthbacteria		0	0	-
p__Proteobacteria.c__Betaproteobacteria.o__Rhodocyclales.f__Rhodocyclaceae.g__Aromatoleum		0.0108296	0	-
p__Firmicutes.c__Clostridia.o__Clostridiales.f__Clostridiaceae.g__Caminicella		0.899689	0	-
p__Proteobacteria.c__Gammaproteobacteria.o__Chromatiales.f__Granulosicoccaceae		0.278764	0	-
p__Proteobacteria.c__Alphaproteobacteria.o__Rhodobacterales.f__Rhodobacteraceae.g__Tritonibacter		0	0	-
p__Tenericutes.c__Mollicutes.o__unclassified_c__Mollicutes.f__unclassified_c__Mollicutes.g__unclassified_c__Mollicutes		3.0842	0	-
p__Firmicutes.c__Bacilli.o__Bacillales.f__Bacillaceae.g__Anaerobacillus		0.844332	0	-
p__Actinobacteria.c__Actinobacteria.o__Candidatus_Nanopelagicales		0	0	-
p__Firmicutes.c__Negativicutes.o__Acidaminococcales	B	3.99263	3.69225	0.00902344
p__Proteobacteria.c__Gammaproteobacteria.o__Enterobacterales		3.9053	0	-
p__Firmicutes.c__Clostridia.o__Thermoanaerobacterales.f__Thermoanaerobacterales_Family_IV__Incertae_Sedis		1.58236	0	-
p__Proteobacteria.c__Alphaproteobacteria.o__Caulobacterales.f__Caulobacteraceae.g__unclassified_f__Caulobacteraceae		2.06442	0	-
p__Bacteroidetes.c__Bacteroidia.o__Marinilabiliales.f__Prolixibacteraceae.g__Puteibacter		1.31683	0	-
p__Firmicutes.c__Bacilli.o__Bacillales.f__Bacillaceae.g__Piscibacillus		0.121178	0	-
p__Proteobacteria.c__Betaproteobacteria.o__Burkholderiales.f__Comamonadaceae.g__Pelomonas		0.190034	0	-
p__Firmicutes.c__Tissierellia.o__Tissierellales.f__Gottschalkiaceae.g__Gottschalkia		1.18593	0	-
p__Chloroflexi.c__Dehalococcoidia.o__Dehalococcoidales.f__Dehalococcoidaceae		1.89334	0	-
p__Proteobacteria.c__Alphaproteobacteria.o__Rhodospirillales.f__Acetobacteraceae.g__Roseomonas		0	0	-
p__Actinobacteria.c__unclassified_p__Actinobacteria.o__unclassified_p__Actinobacteria		2.35177	0	-
p__Caldiserica.c__unclassified_p__Caldiserica.o__unclassified_p__Caldiserica.f__unclassified_p__Caldiserica.g__unclassified_p__Caldiserica		0.279764	0	-
p__Cyanobacteria.c__unclassified_p__Cyanobacteria.o__Oscillatoriales.f__Coleofasciculaceae.g__Coleofasciculus		0.346118	0	-
p__Candidatus_Cloacimonetes.c__unclassified_p__Candidatus_Cloacimonetes.o__unclassified_p__Candidatus_Cloacimonetes.f__unclassified_p__Candidatus_Cloacimonetes.g__unclassified_p__Candidatus_Cloacimonetes		1.51147	0	-
p__Chloroflexi.c__Ktedonobacteria.o__Ktedonobacterales.f__Ktedonosporobacteraceae.g__Ktedonosporobacter		0	0	-
p__Planctomycetes.c__Planctomycetia.o__Isosphaerales		0.967041	0	-
p__Candidatus_Raymondbacteria		0.179233	0	-
p__Firmicutes.c__Negativicutes.o__Acidaminococcales.f__Acidaminococcaceae.g__Succinispira	B	0.485034	0.961349	0.0282801
p__Proteobacteria.c__Acidithiobacillia.o__Acidithiobacillales.f__Acidithiobacillaceae.g__Acidithiobacillus		0.0943467	0	-
p__Bacteroidetes.c__Flavobacteriia.o__Flavobacteriales.f__Flavobacteriaceae.g__Eudoraea		0	0	-
p__Proteobacteria.c__Gammaproteobacteria.o__Legionellales.f__Legionellaceae.g__Fluoribacter		0.104525	0	-
p__Proteobacteria.c__Acidithiobacillia		0.0943467	0	-
p__Verrucomicrobia.c__Opitutae.o__Puniceicoccales.f__Puniceicoccaceae.g__Coraliomargarita		0.641736	0	-
p__Proteobacteria.c__Betaproteobacteria.o__Rhodocyclales	B	2.80806	2.17253	0.0162936
p__Firmicutes.c__Bacilli.o__Bacillales.f__unclassified_o__Bacillales.g__unclassified_o__Bacillales	B	1.87851	1.5396	0.00902344
p__Firmicutes.c__Clostridia.o__Clostridiales.f__Lachnospiraceae.g__Mediterraneibacter	B	3.37568	2.78593	0.0162936
p__Firmicutes.c__Clostridia.o__Clostridiales.f__Ruminococcaceae.g__Acetivibrio	B	2.834	2.16613	0.0282801
p__Proteobacteria.c__Gammaproteobacteria.o__Xanthomonadales.f__Xanthomonadaceae.g__Pseudoxanthomonas		1.02664	0	-
p__Candidatus_Eisenbacteria.c__unclassified_p__Candidatus_Eisenbacteria.o__unclassified_p__Candidatus_Eisenbacteria		0.440446	0	-
p__Proteobacteria.c__Betaproteobacteria.o__Burkholderiales.f__Alcaligenaceae.g__Bordetella		1.22077	0	-
p__Firmicutes.c__Clostridia.o__Clostridiales.f__Christensenellaceae.g__unclassified_f__Christensenellaceae		2.4545	0	-
p__Firmicutes.c__Bacilli.o__Lactobacillales.f__Carnobacteriaceae.g__Atopococcus		0.121154	0	-
p__Cyanobacteria.c__unclassified_p__Cyanobacteria.o__Nostocales.f__Aphanizomenonaceae.g__Cuspidothrix		0	0	-
p__Candidatus_Vogelbacteria.c__unclassified_p__Candidatus_Vogelbacteria		0	0	-
p__Lentisphaerae		2.9635	0	-
p__Firmicutes.c__Clostridia.o__Clostridiales.f__Hungateiclostridiaceae.g__Anaerobacterium		1.27858	0	-
p__Firmicutes.c__Bacilli.o__Bacillales.f__Thermoactinomycetaceae	B	1.81247	1.28081	0.0472018
p__Actinobacteria.c__Actinobacteria.o__Micrococcales.f__Microbacteriaceae.g__Rathayibacter		0.704592	0	-
p__Firmicutes.c__Clostridia.o__Clostridiales.f__Syntrophomonadaceae.g__Candidatus_Syntrophocurvum		0.479277	0	-
p__Proteobacteria.c__Deltaproteobacteria.o__Myxococcales.f__Sandaracinaceae		0.313311	0	-
p__Bacteroidetes.c__Flavobacteriia.o__Flavobacteriales.f__Weeksellaceae.g__Bergeyella	B	0.583622	0.933164	0.0162936
p__Chloroflexi.c__Dehalococcoidia.o__Dehalococcoidales.f__unclassified_o__Dehalococcoidales.g__unclassified_o__Dehalococcoidales	W	1.48214	0.947738	0.0472018
p__Planctomycetes.c__Candidatus_Brocadiae		1.0929	0	-
p__Proteobacteria.c__Alphaproteobacteria.o__Sphingomonadales.f__Sphingomonadaceae.g__Sphingorhabdus		0.00124522	0	-
p__Proteobacteria.c__Hydrogenophilalia.o__Hydrogenophilales.f__Hydrogenophilaceae.g__Tepidiphilus		0	0	-
p__Tenericutes.c__Mollicutes.o__Acholeplasmatales		2.83473	0	-
p__Thermodesulfobacteria_d__Bacteria		0.982214	0	-
p__Firmicutes.c__Erysipelotrichia.o__Erysipelotrichales.f__Erysipelotrichaceae.g__Solobacterium		2.51151	0	-
p__Bacteroidetes.c__Flavobacteriia.o__Flavobacteriales.f__Flavobacteriaceae.g__unclassified_f__Flavobacteriaceae	B	2.09526	1.63463	0.00902344
p__Candidatus_Kryptonia.c__unclassified_p__Candidatus_Kryptonia		0.924299	0	-
p__Proteobacteria.c__Betaproteobacteria.o__Burkholderiales.f__Alcaligenaceae.g__Parapusillimonas		0	0	-
p__Actinobacteria.c__Actinobacteria.o__Propionibacteriales.f__unclassified_o__Propionibacteriales		0	0	-
p__Chloroflexi.c__unclassified_p__Chloroflexi.o__unclassified_p__Chloroflexi		2.36623	0	-
p__Firmicutes.c__Bacilli.o__Bacillales.f__Alicyclobacillaceae.g__Effusibacillus		0.152515	0	-
p__Actinobacteria.c__Coriobacteriia.o__Coriobacteriales.f__unclassified_o__Coriobacteriales.g__unclassified_o__Coriobacteriales		1.73537	0	-
p__Proteobacteria.c__Gammaproteobacteria.o__unclassified_c__Gammaproteobacteria.f__unclassified_c__Gammaproteobacteria.g__Thiolapillus		0	0	-
p__Chloroflexi.c__Chloroflexia.o__Herpetosiphonales.f__Herpetosiphonaceae		0	0	-
p__Firmicutes.c__Bacilli.o__Bacillales.f__Bacillaceae.g__Salsuginibacillus		0	0	-
p__Actinobacteria.c__Nitriliruptoria.o__Egibacterales.f__Egibacteraceae.g__Egibacter		0	0	-
p__Ignavibacteriae.c__unclassified_p__Ignavibacteriae.o__unclassified_p__Ignavibacteriae		1.43419	0	-
p__Actinobacteria.c__Actinobacteria.o__Corynebacteriales.f__Mycobacteriaceae.g__Mycolicibacterium		0.979566	0	-
p__Proteobacteria.c__Gammaproteobacteria.o__Nevskiales	B	1.06046	0.829867	0.00902344
p__Bacteroidetes.c__Flavobacteriia.o__Flavobacteriales.f__Flavobacteriaceae.g__Zobellia		0	0	-
p__Bacteroidetes.c__Chitinophagia.o__Chitinophagales.f__Chitinophagaceae.g__Deminuibacter		0.106092	0	-
p__Firmicutes.c__Bacilli.o__Lactobacillales.f__Aerococcaceae.g__Ignavigranum		0.614803	0	-
p__Candidatus_Firestonebacteria.c__unclassified_p__Candidatus_Firestonebacteria.o__unclassified_p__Candidatus_Firestonebacteria		0.0576531	0	-
p__Firmicutes.c__Erysipelotrichia.o__Erysipelotrichales.f__Erysipelotrichaceae.g__Candidatus_Stoquefichus		2.22345	0	-
p__Chloroflexi.c__Candidatus_Thermofonsia.o__unclassified_c__Candidatus_Thermofonsia.f__unclassified_c__Candidatus_Thermofonsia		0.0114583	0	-
p__Actinobacteria.c__Actinobacteria.o__Propionibacteriales.f__Propionibacteriaceae.g__Propionimicrobium	B	0.381213	1.23403	0.0472018
p__Firmicutes.c__Clostridia.o__Halanaerobiales		1.90846	0	-
p__Cyanobacteria.c__unclassified_p__Cyanobacteria.o__Chroococcales.f__Aphanothecaceae.g__Euhalothece		0	0	-
p__Proteobacteria.c__Betaproteobacteria.o__Burkholderiales.f__Burkholderiaceae.g__Ephemeroptericola		0.335256	0	-
p__Coprothermobacterota.c__Coprothermobacteria		0.670291	0	-
p__Bacteroidetes.c__Chitinophagia.o__Chitinophagales.f__Chitinophagaceae.g__Parafilimonas	B	0	1.43199	0.027803
p__Proteobacteria.c__Gammaproteobacteria.o__Thiotrichales.f__Piscirickettsiaceae		1.08819	0	-
p__Bacteroidetes.c__Bacteroidia.o__Bacteroidales.f__Prevotellaceae.g__Metaprevotella		0.284947	0	-
p__Cyanobacteria.c__unclassified_p__Cyanobacteria.o__Spirulinales.f__Spirulinaceae.g__Spirulina		0.45368	0	-
p__Firmicutes.c__Bacilli.o__Bacillales.f__Thermoactinomycetaceae.g__Thermoflavimicrobium		0.369698	0	-
p__Bacteroidetes.c__Flavobacteriia.o__Flavobacteriales.f__Cryomorphaceae.g__Luteibaculum	B	0	1.08559	0.0186029
p__Proteobacteria.c__Alphaproteobacteria.o__Rhodobacterales.f__Rhodobacteraceae.g__Roseovarius		0.33387	0	-
p__Candidatus_Omnitrophica		1.49718	0	-
p__Firmicutes.c__Clostridia.o__Clostridiales.f__Peptostreptococcaceae.g__Acetoanaerobium		1.38091	0	-
p__Firmicutes.c__Clostridia.o__Clostridiales.f__Clostridiaceae.g__Anaeromicrobium		1.10926	0	-
p__Proteobacteria.c__Gammaproteobacteria.o__unclassified_c__Gammaproteobacteria.f__unclassified_c__Gammaproteobacteria.g__Gallaecimonas		0	0	-
p__unclassified_d__Bacteria.c__unclassified_d__Bacteria.o__unclassified_d__Bacteria.f__unclassified_d__Bacteria.g__Vampirococcus		0	0	-
p__Proteobacteria.c__Gammaproteobacteria.o__Pasteurellales.f__Pasteurellaceae.g__Volucribacter		0.297759	0	-
p__Proteobacteria.c__Gammaproteobacteria.o__Oceanospirillales.f__Oceanospirillaceae.g__Marinomonas		0.160803	0	-
p__Proteobacteria.c__Gammaproteobacteria.o__Pseudomonadales.f__unclassified_o__Pseudomonadales.g__unclassified_o__Pseudomonadales	B	1.34449	1.0977	0.00902344
p__Planctomycetes.c__Planctomycetia.o__Gemmatales		1.35652	0	-
p__Firmicutes.c__Bacilli.o__Bacillales.f__Sporolactobacillaceae.g__Scopulibacillus		0.205512	0	-
p__Candidatus_Atribacteria.c__unclassified_p__Candidatus_Atribacteria.o__unclassified_p__Candidatus_Atribacteria.f__unclassified_p__Candidatus_Atribacteria.g__unclassified_p__Candidatus_Atribacteria		1.94983	0	-
p__Firmicutes.c__Clostridia.o__Halanaerobiales.f__Halobacteroidaceae.g__Halobacteroides		0.925018	0	-
p__Verrucomicrobia.c__Verrucomicrobiae.o__Verrucomicrobiales.f__Rubritaleaceae		1.05244	0	-
p__Fibrobacteres		3.16923	0	-
p__Proteobacteria.c__Gammaproteobacteria.o__Chromatiales.f__Ectothiorhodospiraceae.g__Acidihalobacter	W	0	1.58154	0.0342661
p__Actinobacteria.c__Actinobacteria.o__Cryptosporangiales.f__Cryptosporangiaceae.g__Cryptosporangium		0	0	-
p__Planctomycetes.c__Planctomycetia.o__Isosphaerales.f__Isosphaeraceae.g__Singulisphaera		0.601287	0	-
p__Firmicutes.c__Negativicutes.o__unclassified_c__Negativicutes.f__unclassified_c__Negativicutes	B	2.07189	1.67935	0.0162936
p__Chloroflexi.c__Anaerolineae.o__Anaerolineales.f__unclassified_o__Anaerolineales		1.07994	0	-
p__Bacteroidetes.c__Bacteroidia.o__Marinilabiliales.f__Marinifilaceae.g__Labilibaculum		0.971904	0	-
p__candidate_division_WOR_3.c__unclassified_p__candidate_division_WOR_3		0.738296	0	-
p__Bacteroidetes.c__Cytophagia.o__Cytophagales.f__Cesiribacteraceae.g__Cesiribacter		0	0	-
p__Acidobacteria.c__Acidobacteriia.o__unclassified_c__Acidobacteriia.f__unclassified_c__Acidobacteriia		0	0	-
p__Actinobacteria.c__Actinobacteria.o__Micrococcales.f__Microbacteriaceae.g__Homoserinimonas		0	0	-
p__Proteobacteria.c__Alphaproteobacteria.o__Rhizobiales.f__Rhizobiaceae		2.13957	0	-
p__Spirochaetes.c__Spirochaetia.o__Leptospirales.f__Leptospiraceae	W	1.38526	0.912946	0.0162936
p__Proteobacteria.c__Alphaproteobacteria.o__Rhodobacterales.f__Rhodobacteraceae.g__Thalassobius		0.216428	0	-
p__Actinobacteria.c__Rubrobacteria.o__Gaiellales		0	0	-
p__Firmicutes.c__Bacilli.o__Bacillales.f__Bacillaceae.g__Mesobacillus	B	1.12348	0.868882	0.0162936
p__Proteobacteria.c__Alphaproteobacteria.o__Rhizobiales.f__Bartonellaceae		0.476913	0	-
p__Proteobacteria.c__Gammaproteobacteria.o__Aeromonadales.f__Aeromonadaceae.g__Oceanimonas		0	0	-
p__Bacteroidetes.c__Flavobacteriia.o__Flavobacteriales.f__Flavobacteriaceae.g__Algibacter		0.853299	0	-
p__Proteobacteria.c__Betaproteobacteria.o__Burkholderiales.f__Alcaligenaceae.g__Candidimonas		0	0	-
p__Proteobacteria.c__Alphaproteobacteria.o__Rickettsiales.f__Rickettsiaceae.g__Rickettsia		0.754144	0	-
p__Actinobacteria.c__Acidimicrobiia.o__Acidimicrobiales.f__Ilumatobacteraceae		0.277542	0	-
p__Proteobacteria.c__Deltaproteobacteria.o__Myxococcales.f__Polyangiaceae.g__unclassified_f__Polyangiaceae		0	0	-
p__Proteobacteria.c__Alphaproteobacteria.o__Rhodospirillales.f__Rhodospirillaceae.g__Candidatus_Endolissoclinum	B	0.273576	0.791822	0.027803
p__Bacteroidetes.c__Sphingobacteriia.o__Sphingobacteriales.f__Sphingobacteriaceae.g__Pelobium		0.125121	0	-
p__Candidatus_Moranbacteria.c__unclassified_p__Candidatus_Moranbacteria	B	2.10668	1.53039	0.0472018
p__Candidatus_Yanofskybacteria	B	0.684001	0.775515	0.0282801
p__Armatimonadetes.c__Chthonomonadetes.o__Chthonomonadales.f__unclassified_o__Chthonomonadales	W	0.549484	1.12903	0.0282801
p__Proteobacteria.c__Betaproteobacteria.o__Neisseriales.f__Neisseriaceae		2.04243	0	-
p__Abditibacteriota.c__Abditibacteria		0	0	-
p__Verrucomicrobia.c__Verrucomicrobiae.o__Verrucomicrobiales.f__Verrucomicrobiaceae		1.08183	0	-
p__Actinobacteria.c__Coriobacteriia.o__Eggerthellales.f__Eggerthellaceae.g__Phoenicibacter	B	1.30459	1.0254	0.0162936
p__Candidatus_Eisenbacteria.c__unclassified_p__Candidatus_Eisenbacteria.o__unclassified_p__Candidatus_Eisenbacteria.f__unclassified_p__Candidatus_Eisenbacteria		0.440446	0	-
p__Proteobacteria.c__Betaproteobacteria.o__Burkholderiales.f__Sutterellaceae.g__Parasutterella		0.810775	0	-
p__Bacteroidetes.c__Saprospiria.o__Saprospirales.f__Lewinellaceae.g__Flavilitoribacter		0.628988	0	-
p__Proteobacteria.c__Alphaproteobacteria.o__Rhizobiales.f__Beijerinckiaceae.g__Methylocella		0	0	-
p__Cyanobacteria.c__unclassified_p__Cyanobacteria.o__Oscillatoriales.f__Coleofasciculaceae.g__Geitlerinema		0	0	-
p__Chloroflexi.c__Candidatus_Thermofonsia.o__unclassified_c__Candidatus_Thermofonsia.f__unclassified_c__Candidatus_Thermofonsia.g__Candidatus_Roseilinea		0	0	-
p__Proteobacteria.c__Alphaproteobacteria.o__Rhodospirillales.f__Rhodospirillaceae.g__Niveispirillum		0	0	-
p__Proteobacteria.c__Alphaproteobacteria.o__Rhodobacterales.f__Rhodobacteraceae.g__Oceanicola		0	0	-
p__Proteobacteria.c__Gammaproteobacteria.o__Xanthomonadales.f__Xanthomonadaceae.g__Xanthomonas	B	0.543712	1.11573	0.00902344
p__Chlamydiae	B	2.6408	2.16268	0.0282801
p__Actinobacteria.c__Actinobacteria.o__Micrococcales.f__Microbacteriaceae.g__Gryllotalpicola		0	0	-
p__Firmicutes.c__Bacilli.o__Lactobacillales.f__Aerococcaceae.g__Suicoccus		0	0	-
p__Cyanobacteria.c__unclassified_p__Cyanobacteria.o__Chroococcales.f__Cyanobacteriaceae		0.330601	0	-
p__Ignavibacteriae.c__Ignavibacteria.o__unclassified_c__Ignavibacteria.f__unclassified_c__Ignavibacteria.g__unclassified_c__Ignavibacteria		1.81729	0	-
p__Proteobacteria.c__Gammaproteobacteria.o__Alteromonadales.f__Alteromonadaceae		1.70799	0	-
p__Actinobacteria.c__Actinobacteria.o__Micrococcales.f__Intrasporangiaceae.g__Knoellia		0	0	-
p__Proteobacteria.c__Gammaproteobacteria.o__Enterobacterales.f__Enterobacteriaceae.g__Buttiauxella		0	0	-
p__Bacteroidetes.c__Flavobacteriia.o__Flavobacteriales.f__Flavobacteriaceae.g__Kordia		0.581817	0	-
p__Actinobacteria.c__Actinobacteria.o__Micrococcales.f__Microbacteriaceae.g__Cryobacterium		0.0591261	0	-
p__Actinobacteria.c__Actinobacteria.o__Micrococcales.f__Microbacteriaceae		1.80369	0	-
p__Chloroflexi.c__Thermoflexia.o__unclassified_c__Thermoflexia.f__unclassified_c__Thermoflexia.g__unclassified_c__Thermoflexia		0	0	-
p__Actinobacteria.c__Actinobacteria.o__Geodermatophilales.f__Geodermatophilaceae.g__Geodermatophilus		0.593451	0	-
p__Proteobacteria.c__Gammaproteobacteria.o__Cellvibrionales.f__Cellvibrionaceae.g__unclassified_f__Cellvibrionaceae		0.0547014	0	-
p__Actinobacteria.c__Actinobacteria.o__Micrococcales.f__unclassified_o__Micrococcales		0.942339	0	-
p__Proteobacteria.c__Alphaproteobacteria.o__Rhizobiales.f__Bradyrhizobiaceae		1.04153	0	-
p__Rhodothermaeota.c__unclassified_p__Rhodothermaeota.o__unclassified_p__Rhodothermaeota.f__unclassified_p__Rhodothermaeota.g__unclassified_p__Rhodothermaeota	B	0.40437	0.732972	0.00902344
p__Proteobacteria.c__Gammaproteobacteria.o__Oceanospirillales.f__unclassified_o__Oceanospirillales.g__Terasakiispira		0	0	-
p__Bacteroidetes.c__Bacteroidia.o__Marinilabiliales.f__Marinifilaceae.g__Marinifilum		1.28697	0	-
p__Proteobacteria.c__Alphaproteobacteria.o__Rhizobiales.f__Cohaesibacteraceae.g__Cohaesibacter		0.231373	0	-
p__Chlamydiae.c__unclassified_p__Chlamydiae		1.51327	0	-
p__Deinococcus_Thermus.c__Deinococci.o__Deinococcales.f__Deinococcaceae.g__Deinococcus		1.14307	0	-
p__Dictyoglomi		0.794875	0	-
p__Bacteroidetes.c__Chitinophagia.o__Chitinophagales.f__Chitinophagaceae.g__Pseudobacter	B	0.34424	0.728451	0.0472018
p__Candidatus_Fermentibacteria.c__Candidatus_Fermentibacteria__class_		0.734013	0	-
p__Firmicutes.c__Clostridia.o__Clostridiales.f__Eubacteriaceae.g__unclassified_f__Eubacteriaceae		3.34686	0	-
p__Acidobacteria.c__Blastocatellia.o__unclassified_c__Blastocatellia.f__unclassified_c__Blastocatellia.g__unclassified_c__Blastocatellia		0.576821	0	-
p__Proteobacteria.c__Alphaproteobacteria.o__Rhizobiales.f__Methylocystaceae.g__Methylosinus		0.307716	0	-
p__Aquificae.c__Aquificae.o__Aquificales.f__Aquificaceae.g__Hydrogenivirga	B	0.0411515	1.52113	0.0472018
p__Candidatus_Portnoybacteria.c__unclassified_p__Candidatus_Portnoybacteria.o__unclassified_p__Candidatus_Portnoybacteria	B	0.361709	1.20027	0.0472018
p__Proteobacteria.c__Alphaproteobacteria.o__Rhizobiales.f__Hyphomicrobiaceae.g__Devosia		0.727901	0	-
p__Actinobacteria.c__Actinobacteria.o__Actinomycetales.f__Actinomycetaceae.g__Gleimia		0	0	-
p__Proteobacteria.c__Betaproteobacteria.o__Burkholderiales.f__Oxalobacteraceae.g__Herbaspirillum	B	0.368935	0.995207	0.0472018
p__Candidatus_Beckwithbacteria.c__unclassified_p__Candidatus_Beckwithbacteria.o__unclassified_p__Candidatus_Beckwithbacteria.f__unclassified_p__Candidatus_Beckwithbacteria.g__unclassified_p__Candidatus_Beckwithbacteria		0	0	-
p__Candidatus_Cryosericota		0.614389	0	-
p__Proteobacteria.c__Betaproteobacteria.o__Neisseriales		2.09618	0	-
p__Firmicutes.c__Bacilli.o__Bacillales.f__unclassified_o__Bacillales	B	2.20764	1.73823	0.00902344
p__Actinobacteria.c__Actinobacteria.o__Actinopolysporales		0	0	-
p__Bacteroidetes.c__Flavobacteriia.o__Flavobacteriales.f__Flavobacteriaceae.g__Croceivirga		0	0	-
p__Thermotogae.c__Thermotogae		2.4177	0	-
p__Proteobacteria.c__Betaproteobacteria.o__Nitrosomonadales.f__Gallionellaceae.g__Candidatus_Nitrotoga		0	0	-
p__Proteobacteria.c__Betaproteobacteria.o__Ferrovales.f__Ferrovaceae		0	0	-
p__Proteobacteria.c__Gammaproteobacteria.o__Xanthomonadales.f__Rhodanobacteraceae.g__Ahniella		0	0	-
p__Bacteroidetes.c__Flavobacteriia.o__Flavobacteriales.f__Blattabacteriaceae		0	0	-
p__Proteobacteria.c__Gammaproteobacteria.o__Cellvibrionales.f__Spongiibacteraceae	B	0.527176	0.746332	0.0150186
p__Proteobacteria.c__Gammaproteobacteria.o__Oceanospirillales.f__Oceanospirillaceae.g__Marinobacterium		0	0	-
p__Candidatus_Azambacteria.c__unclassified_p__Candidatus_Azambacteria		0	0	-
p__Actinobacteria.c__Thermoleophilia		0.573805	0	-
p__Verrucomicrobia.c__Opitutae.o__Opitutales.f__Opitutaceae.g__Cephaloticoccus		0	0	-
p__Actinobacteria.c__Coriobacteriia.o__Eggerthellales.f__Eggerthellaceae.g__Adlercreutzia		2.61878	0	-
p__Proteobacteria.c__Gammaproteobacteria.o__Thiotrichales.f__unclassified_o__Thiotrichales		0.0333172	0	-
p__Proteobacteria.c__Betaproteobacteria.o__unclassified_c__Betaproteobacteria.f__unclassified_c__Betaproteobacteria.g__Candidatus_Accumulibacter		0.819534	0	-
p__Proteobacteria.c__Alphaproteobacteria.o__Sphingomonadales.f__unclassified_o__Sphingomonadales.g__unclassified_o__Sphingomonadales		0	0	-
p__Proteobacteria.c__Gammaproteobacteria.o__Alteromonadales.f__Alteromonadaceae.g__Ningiella		0	0	-
p__candidate_division_WOR_3.c__unclassified_p__candidate_division_WOR_3.o__unclassified_p__candidate_division_WOR_3		0.738296	0	-
p__Proteobacteria.c__Alphaproteobacteria.o__Rhodospirillales.f__Geminicoccaceae.g__unclassified_f__Geminicoccaceae		0	0	-
p__Proteobacteria.c__Gammaproteobacteria.o__Oceanospirillales.f__Oceanospirillaceae.g__Thalassolituus		0	0	-
p__Proteobacteria.c__Deltaproteobacteria.o__unclassified_c__Deltaproteobacteria.f__Candidatus_Desulfofervidaceae.g__Candidatus_Desulfofervidus	B	0.588986	0.836495	0.0472018
p__Candidatus_Omnitrophica.c__unclassified_p__Candidatus_Omnitrophica.o__unclassified_p__Candidatus_Omnitrophica		1.49718	0	-
p__Proteobacteria.c__Alphaproteobacteria.o__Rhodobacterales.f__Hyphomonadaceae.g__Hyphomonas		1.05093	0	-
p__Candidatus_Tagabacteria.c__unclassified_p__Candidatus_Tagabacteria.o__unclassified_p__Candidatus_Tagabacteria.f__unclassified_p__Candidatus_Tagabacteria		0.0546654	0	-
p__Firmicutes.c__Clostridia.o__Clostridiales.f__unclassified_o__Clostridiales.g__Monoglobus		2.30977	0	-
p__Proteobacteria.c__Oligoflexia.o__Oligoflexales.f__unclassified_o__Oligoflexales.g__unclassified_o__Oligoflexales		0.354306	0	-
p__Candidatus_Buchananbacteria		0.651805	0	-
p__Proteobacteria.c__Deltaproteobacteria.o__Desulfarculales.f__Desulfarculaceae.g__Dethiosulfatarculus		0	0	-
p__Proteobacteria.c__Betaproteobacteria.o__Neisseriales.f__Chromobacteriaceae.g__Chitinilyticum		0.0116321	0	-
p__Proteobacteria.c__Alphaproteobacteria.o__Rhodobacterales.f__Acuticoccaceae		0	0	-
p__Bacteroidetes.c__Bacteroidia.o__Marinilabiliales.f__Marinifilaceae		1.68696	0	-
p__Proteobacteria.c__Alphaproteobacteria.o__Rhodospirillales.f__Rhodospirillaceae.g__Ferrovibrio		0	0	-
p__Actinobacteria.c__Actinobacteria.o__Kineosporiales		0.0994023	0	-
p__Cyanobacteria.c__unclassified_p__Cyanobacteria.o__Nostocales.f__Hapalosiphonaceae.g__Fischerella	W	0	1.74414	0.0282801
p__Actinobacteria.c__Actinobacteria.o__Micrococcales.f__Microbacteriaceae.g__Clavibacter		0	0	-
p__Candidatus_Nealsonbacteria		1.29505	0	-
p__Proteobacteria.c__Acidithiobacillia.o__Acidithiobacillales		0.0943467	0	-
p__Proteobacteria.c__Betaproteobacteria.o__Burkholderiales.f__Oxalobacteraceae.g__Herminiimonas		0	0	-
p__Actinobacteria.c__Actinobacteria.o__Micrococcales.f__Intrasporangiaceae.g__unclassified_f__Intrasporangiaceae		0	0	-
p__Bacteroidetes.c__Chitinophagia.o__Chitinophagales.f__Chitinophagaceae.g__Flaviaesturariibacter		0	0	-
p__Planctomycetes.c__Planctomycetia.o__Planctomycetales.f__Planctomycetaceae.g__Planctopirus		0.466751	0	-
p__Candidatus_Rokubacteria		0.836431	0	-
p__Cyanobacteria.c__unclassified_p__Cyanobacteria.o__Synechococcales.f__Leptolyngbyaceae	B	1.0218	0.832022	0.0162936
p__Proteobacteria.c__Gammaproteobacteria.o__Thiotrichales.f__Piscirickettsiaceae.g__Sulfurivirga	B	0	1.76368	0.0445386
p__Actinobacteria.c__Actinobacteria.o__Micrococcales.f__unclassified_o__Micrococcales.g__Luteimicrobium		0	0	-
p__Actinobacteria.c__Actinobacteria.o__Acidothermales.f__Acidothermaceae		0	0	-
p__Firmicutes.c__Clostridia.o__Clostridiales.f__Clostridiaceae.g__Alkaliphilus		1.65912	0	-
p__Acidobacteria.c__Thermoanaerobaculia.o__Thermoanaerobaculales.f__Thermoanaerobaculaceae		0.361821	0	-
p__Thermodesulfobacteria_d__Bacteria.c__Thermodesulfobacteria_p__Thermodesulfobacteria.o__Thermodesulfobacteriales.f__Thermodesulfobacteriaceae		0.942126	0	-
p__Proteobacteria.c__Gammaproteobacteria.o__Alteromonadales.f__Alteromonadaceae.g__Salinimonas		0	0	-
p__Actinobacteria.c__Actinobacteria.o__Frankiales.f__unclassified_o__Frankiales.g__Antricoccus		0	0	-
p__Deferribacteres.c__Deferribacteres.o__Deferribacterales.f__Deferribacteraceae.g__Deferribacter		0.750192	0	-
p__Proteobacteria.c__Gammaproteobacteria.o__Oceanospirillales.f__Oleiphilaceae.g__Oleiphilus	B	0.220077	1.45471	0.0282801
p__Cyanobacteria.c__unclassified_p__Cyanobacteria.o__Synechococcales.f__Pseudanabaenaceae.g__Pseudanabaena		0.529484	0	-
p__Firmicutes.c__Clostridia.o__Clostridiales.f__Peptococcaceae.g__Dehalobacterium		1.85264	0	-
p__Candidatus_Microgenomates		0.483228	0	-
p__Firmicutes.c__Clostridia.o__Clostridiales.f__Clostridiales_Family_XII__Incertae_Sedis.g__unclassified_f__Clostridiales_Family_XII__Incertae_Sedis		0.93343	0	-
p__Proteobacteria.c__Gammaproteobacteria.o__Enterobacterales.f__Enterobacteriaceae.g__Cedecea		0	0	-
p__Firmicutes.c__Bacilli.o__Bacillales.f__Listeriaceae.g__Brochothrix		0.498999	0	-
p__candidate_division_CPR3.c__unclassified_p__candidate_division_CPR3.o__unclassified_p__candidate_division_CPR3	B	0.257576	1.43912	0.027803
p__Proteobacteria.c__Betaproteobacteria.o__Rhodocyclales.f__Azonexaceae		2.67785	0	-
p__Thermotogae.c__Thermotogae.o__Mesoaciditogales.f__Mesoaciditogaceae		0.583421	0	-
p__Proteobacteria.c__Betaproteobacteria.o__Neisseriales.f__Neisseriaceae.g__Amantichitinum		0	0	-
p__Chrysiogenetes_d__Bacteria.c__Chrysiogenetes_p__Chrysiogenetes		0	0	-
p__Proteobacteria.c__Betaproteobacteria.o__Nitrosomonadales.f__Methylophilaceae		0.758367	0	-
p__Proteobacteria.c__Betaproteobacteria.o__Rhodocyclales.f__Rhodocyclaceae		1.48179	0	-
p__Proteobacteria.c__Alphaproteobacteria.o__Rhizobiales.f__Aurantimonadaceae.g__Consotaella		0	0	-
p__Candidatus_Peregrinibacteria.c__Candidatus_Peribacteria.o__Candidatus_Peribacterales.f__unclassified_o__Candidatus_Peribacterales.g__Candidatus_Peribacter		0.487592	0	-
p__Candidatus_Yonathbacteria.c__unclassified_p__Candidatus_Yonathbacteria.o__unclassified_p__Candidatus_Yonathbacteria.f__unclassified_p__Candidatus_Yonathbacteria		0.739392	0	-
p__Firmicutes.c__Clostridia.o__Clostridiales.f__Peptostreptococcaceae.g__Asaccharospora		1.44854	0	-
p__Chloroflexi.c__Chloroflexia.o__Chloroflexales.f__unclassified_o__Chloroflexales.g__unclassified_o__Chloroflexales		0.228589	0	-
p__Firmicutes.c__Clostridia.o__Clostridiales.f__Clostridiaceae.g__Tindallia		1.1201	0	-
p__Firmicutes.c__Clostridia.o__Clostridiales.f__Ruminococcaceae.g__Bittarella		2.11548	0	-
p__Firmicutes.c__Clostridia.o__Clostridiales.f__Lachnospiraceae.g__Anaerostipes		3.02483	0	-
p__Planctomycetes.c__Planctomycetia.o__Pirellulales.f__Pirellulaceae	W	2.38365	1.78136	0.0472018
p__Candidatus_Blackburnbacteria.c__unclassified_p__Candidatus_Blackburnbacteria		0.183176	0	-
p__Bacteroidetes.c__Bacteroidia.o__Bacteroidales.f__Bacteroidaceae.g__Mediterranea		1.98728	0	-
p__Proteobacteria.c__Deltaproteobacteria.o__Desulfuromonadales.f__Geobacteraceae.g__Geopsychrobacter		0	0	-
p__Proteobacteria.c__Alphaproteobacteria.o__Rhodospirillales.f__Acetobacteraceae.g__Roseococcus		0	0	-
p__Candidatus_Woesebacteria.c__unclassified_p__Candidatus_Woesebacteria.o__unclassified_p__Candidatus_Woesebacteria	B	1.31495	1.04013	0.00902344
p__Verrucomicrobia.c__Spartobacteria.o__Chthoniobacterales.f__unclassified_o__Chthoniobacterales		0	0	-
p__Proteobacteria.c__Alphaproteobacteria.o__Holosporales.f__Caedimonadaceae.g__Candidatus_Nucleicultrix		0	0	-
p__Candidatus_Uhrbacteria.c__unclassified_p__Candidatus_Uhrbacteria.o__unclassified_p__Candidatus_Uhrbacteria.f__unclassified_p__Candidatus_Uhrbacteria.g__unclassified_p__Candidatus_Uhrbacteria		0.867681	0	-
p__Bacteroidetes.c__Cytophagia.o__Cytophagales.f__Thermoflexibacteraceae.g__Thermoflexibacter		0.0716338	0	-
p__Proteobacteria.c__Gammaproteobacteria.o__Oceanospirillales.f__Hahellaceae.g__unclassified_f__Hahellaceae		0	0	-
p__Proteobacteria.c__Gammaproteobacteria.o__Oceanospirillales.f__Oceanospirillaceae.g__unclassified_f__Oceanospirillaceae		0	0	-
p__Candidatus_Latescibacteria.c__unclassified_p__Candidatus_Latescibacteria.o__unclassified_p__Candidatus_Latescibacteria.f__unclassified_p__Candidatus_Latescibacteria.g__unclassified_p__Candidatus_Latescibacteria		1.14311	0	-
p__Proteobacteria.c__Gammaproteobacteria.o__Vibrionales.f__Vibrionaceae.g__Aliivibrio		0.386539	0	-
p__Firmicutes.c__Erysipelotrichia.o__Erysipelotrichales.f__Erysipelotrichaceae.g__Holdemanella	B	3.45244	3.15839	0.0282801
p__Spirochaetes		4.38745	0	-
p__Actinobacteria.c__Actinobacteria.o__Micrococcales.f__Dermabacteraceae.g__Dermabacter		0	0	-
p__Firmicutes.c__Bacilli.o__Lactobacillales.f__Carnobacteriaceae.g__Granulicatella	B	1.24132	0.743955	0.0282801
p__Proteobacteria.c__Deltaproteobacteria.o__Myxococcales.f__Archangiaceae.g__Stigmatella		0	0	-
p__Bacteroidetes.c__Flavobacteriia.o__Flavobacteriales.f__Weeksellaceae.g__Riemerella		0.862212	0	-
p__Acidobacteria.c__Acidobacteriia.o__Acidobacteriales.f__Acidobacteriaceae.g__Candidatus_Koribacter		0	0	-
p__Proteobacteria.c__Deltaproteobacteria.o__Desulfobacterales.f__Desulfobacteraceae.g__Desulfospira		0	0	-
p__Candidatus_Ryanbacteria		0	0	-
p__Planctomycetes.c__Phycisphaerae.o__Sedimentisphaerales.f__Sedimentisphaeraceae.g__Sedimentisphaera		0.436129	0	-
p__Fusobacteria.c__Fusobacteriia.o__Fusobacteriales.f__Leptotrichiaceae.g__Oceanivirga		0.0237424	0	-
p__Firmicutes.c__Bacilli.o__Bacillales.f__Thermoactinomycetaceae.g__Shimazuella	B	1.26308	1.09666	0.00902344
p__Proteobacteria.c__Gammaproteobacteria.o__Aeromonadales.f__Succinivibrionaceae.g__Succinatimonas		1.09987	0	-
p__Bacteroidetes.c__Saprospiria.o__Saprospirales.f__Saprospiraceae.g__unclassified_f__Saprospiraceae	B	1.06882	0.89273	0.00902344
p__Firmicutes.c__Bacilli.o__Bacillales.f__Alicyclobacillaceae		1.42989	0	-
p__Chloroflexi.c__Thermomicrobia.o__Sphaerobacterales	B	0.273859	0.988789	0.0472018
p__Firmicutes.c__Clostridia.o__Halanaerobiales.f__unclassified_o__Halanaerobiales		0.608235	0	-
p__Bacteroidetes.c__Chitinophagia.o__Chitinophagales.f__Chitinophagaceae.g__Hydrotalea	B	0.813775	1.08475	0.0162936
p__Proteobacteria.c__Betaproteobacteria.o__Nitrosomonadales.f__Sterolibacteriaceae.g__Sulfurisoma		0	0	-
p__Proteobacteria.c__Betaproteobacteria.o__Burkholderiales.f__Burkholderiaceae.g__Cupriavidus		1.03349	0	-
p__Proteobacteria.c__Deltaproteobacteria.o__Myxococcales.f__Vulgatibacteraceae		0	0	-
p__Firmicutes.c__Negativicutes.o__Selenomonadales.f__Selenomonadaceae		3.42934	0	-
p__Firmicutes.c__Bacilli.o__Bacillales.f__Planococcaceae.g__Ureibacillus		1.17827	0	-
p__Proteobacteria.c__Deltaproteobacteria.o__Desulfobacterales.f__Desulfobulbaceae.g__unclassified_f__Desulfobulbaceae		0.691213	0	-
p__Bacteroidetes.c__Cytophagia.o__Cytophagales.f__Cytophagaceae.g__Arsenicibacter		0	0	-
p__Bacteroidetes.c__Flavobacteriia.o__Flavobacteriales.f__Flavobacteriaceae.g__Salegentibacter		0.354361	0	-
p__Firmicutes.c__Clostridia.o__Clostridiales.f__Lachnospiraceae.g__Frisingicoccus		2.78457	0	-
p__Firmicutes.c__Clostridia.o__Clostridiales.f__Peptococcaceae.g__Desulfofarcimen		0.899696	0	-
p__Cyanobacteria.c__unclassified_p__Cyanobacteria.o__Nostocales.f__Calotrichaceae		0.597967	0	-
p__Firmicutes.c__Bacilli.o__Bacillales.f__Planococcaceae.g__Chryseomicrobium		0	0	-
p__Proteobacteria.c__Gammaproteobacteria.o__Pseudomonadales.f__Moraxellaceae	B	2.53307	2.09357	0.0162936
p__Bacteroidetes.c__Sphingobacteriia.o__Sphingobacteriales.f__unclassified_o__Sphingobacteriales.g__unclassified_o__Sphingobacteriales		1.77871	0	-
p__Bacteroidetes.c__Bacteroidia.o__Bacteroidales.f__Porphyromonadaceae.g__Macellibacteroides		1.15875	0	-
p__Cyanobacteria.c__unclassified_p__Cyanobacteria.o__Oscillatoriales.f__Coleofasciculaceae.g__unclassified_f__Coleofasciculaceae		0	0	-
p__Planctomycetes.c__Planctomycetia.o__Pirellulales.f__Pirellulaceae.g__Rubripirellula		0.492949	0	-
p__Cyanobacteria.c__unclassified_p__Cyanobacteria.o__Oscillatoriales.f__unclassified_o__Oscillatoriales.g__unclassified_o__Oscillatoriales	B	0.923205	0.969272	0.0282801
p__Firmicutes.c__Clostridia.o__Clostridiales.f__Heliobacteriaceae		1.75376	0	-
p__Firmicutes.c__Bacilli.o__Bacillales.f__Bacillaceae.g__Natribacillus		0	0	-
p__Firmicutes.c__Clostridia.o__Clostridiales.f__Lachnospiraceae.g__Anaerosporobacter		2.52378	0	-
p__Spirochaetes.c__Spirochaetia.o__Brevinematales.f__unclassified_o__Brevinematales.g__unclassified_o__Brevinematales	B	0.111115	1.11755	0.0472018
p__Firmicutes.c__Bacilli.o__Lactobacillales.f__unclassified_o__Lactobacillales		2.87104	0	-
p__Proteobacteria.c__Gammaproteobacteria.o__Orbales.f__Orbaceae.g__Orbus		0.188035	0	-
p__Proteobacteria.c__Alphaproteobacteria.o__Rhodobacterales.f__Rhodobacteraceae.g__Parasedimentitalea		0	0	-
p__Balneolaeota.c__Balneolia.o__Balneolales.f__Balneolaceae.g__Aliifodinibius		0.567628	0	-
p__Cyanobacteria.c__unclassified_p__Cyanobacteria.o__Chroococcales.f__Microcystaceae	B	1.18469	0.910912	0.0282801
p__Proteobacteria.c__Alphaproteobacteria.o__Rhizobiales.f__Rhizobiaceae.g__unclassified_f__Rhizobiaceae		0	0	-
p__Firmicutes.c__Bacilli.o__Lactobacillales.f__Lactobacillaceae.g__unclassified_f__Lactobacillaceae	W	1.97155	1.59608	0.0472018
p__Bacteroidetes.c__unclassified_p__Bacteroidetes.o__Bacteroidetes_Order_II__Incertae_sedis.f__Rhodothermaceae		0.702566	0	-
p__Cyanobacteria.c__unclassified_p__Cyanobacteria.o__Nostocales.f__Nostocaceae.g__Richelia	B	1.44842	1.16993	0.0282801
p__Candidatus_Falkowbacteria		1.3321	0	-
p__Candidatus_Gottesmanbacteria		0.293437	0	-
p__Candidatus_Taylorbacteria.c__unclassified_p__Candidatus_Taylorbacteria.o__unclassified_p__Candidatus_Taylorbacteria.f__unclassified_p__Candidatus_Taylorbacteria	B	0.285897	0.938706	0.00881586
p__Candidatus_Amesbacteria.c__unclassified_p__Candidatus_Amesbacteria.o__unclassified_p__Candidatus_Amesbacteria.f__unclassified_p__Candidatus_Amesbacteria.g__unclassified_p__Candidatus_Amesbacteria	B	0.0870963	1.11569	0.0162936
p__Proteobacteria.c__Gammaproteobacteria.o__Enterobacterales.f__Pectobacteriaceae		0.724897	0	-
p__Chloroflexi.c__Chloroflexia.o__Chloroflexales.f__Roseiflexaceae.g__Roseiflexus		0.180792	0	-
p__Candidatus_Curtissbacteria.c__unclassified_p__Candidatus_Curtissbacteria		0.10146	0	-
p__Proteobacteria.c__Alphaproteobacteria.o__Parvularculales.f__Parvularculaceae		0	0	-
p__Cyanobacteria.c__unclassified_p__Cyanobacteria.o__Synechococcales.f__Pseudanabaenaceae		0.543143	0	-
p__Calditrichaeota.c__Calditrichae.o__unclassified_c__Calditrichae.f__unclassified_c__Calditrichae.g__unclassified_c__Calditrichae		0.359692	0	-
p__Firmicutes.c__Clostridia.o__Clostridiales.f__Clostridiaceae.g__Inediibacterium		0.816247	0	-
p__Chloroflexi.c__Ardenticatenia.o__Ardenticatenales.f__unclassified_o__Ardenticatenales.g__unclassified_o__Ardenticatenales		0	0	-
p__Proteobacteria.c__Alphaproteobacteria.o__Rhizobiales.f__Brucellaceae.g__Ochrobactrum		0.769898	0	-
p__Actinobacteria.c__Actinobacteria.o__Kineosporiales.f__Kineosporiaceae		0.0994023	0	-
p__Verrucomicrobia.c__Spartobacteria.o__unclassified_c__Spartobacteria		1.46377	0	-
p__Cyanobacteria.c__unclassified_p__Cyanobacteria.o__Synechococcales.f__Synechococcaceae		1.28634	0	-
p__Firmicutes.c__Clostridia.o__Clostridiales.f__Clostridiales_Family_XIII__Incertae_Sedis.g__Mogibacterium		2.371	0	-
p__Rhodothermaeota.c__unclassified_p__Rhodothermaeota.o__unclassified_p__Rhodothermaeota	B	0.40437	0.732972	0.00902344
p__Bacteroidetes.c__Flavobacteriia.o__Flavobacteriales.f__Flavobacteriaceae.g__Oceanihabitans		0	0	-
p__Calditrichaeota.c__Calditrichae.o__Calditrichales.f__unclassified_o__Calditrichales		0	0	-
p__Actinobacteria.c__Actinobacteria.o__Bifidobacteriales.f__unclassified_o__Bifidobacteriales		0.17971	0	-
p__Chlamydiae.c__Chlamydiia.o__Anoxychlamydiales.f__unclassified_o__Anoxychlamydiales.g__unclassified_o__Anoxychlamydiales		0.341946	0	-
p__Proteobacteria.c__Deltaproteobacteria.o__unclassified_c__Deltaproteobacteria.f__unclassified_c__Deltaproteobacteria.g__Dissulfuribacter		0	0	-
p__Actinobacteria.c__Actinobacteria.o__Propionibacteriales.f__Propionibacteriaceae.g__Nigerium		0	0	-
p__Actinobacteria.c__Actinobacteria.o__Sporichthyales.f__Sporichthyaceae		0	0	-
p__Actinobacteria.c__Actinobacteria.o__Micrococcales.f__Microbacteriaceae.g__Diaminobutyricimonas		0	0	-
p__Proteobacteria.c__Betaproteobacteria	B	3.1583	2.51723	0.0282801
p__Planctomycetes.c__unclassified_p__Planctomycetes.o__unclassified_p__Planctomycetes.f__unclassified_p__Planctomycetes.g__unclassified_p__Planctomycetes		2.70709	0	-
p__Firmicutes.c__Clostridia.o__Clostridiales.f__Clostridiaceae.g__Thermotalea		1.09252	0	-
p__Proteobacteria.c__Alphaproteobacteria.o__Rhodobacterales.f__Rhodobacteraceae.g__Epibacterium		0.659743	0	-
p__Actinobacteria.c__Actinobacteria.o__Streptosporangiales.f__Streptosporangiaceae.g__Streptosporangium	B	0.0706137	1.38703	0.00902344
p__Proteobacteria.c__Alphaproteobacteria.o__Rhodospirillales.f__Acetobacteraceae.g__Zavarzinia	W	0	2.41114	0.0342661
p__Proteobacteria.c__Alphaproteobacteria.o__Emcibacterales.f__Emcibacteraceae		0	0	-
p__Firmicutes.c__Negativicutes.o__Veillonellales.f__Veillonellaceae.g__Massilibacillus		1.10081	0	-
p__Actinobacteria.c__Nitriliruptoria.o__Nitriliruptorales.f__Nitriliruptoraceae.g__Nitriliruptor		0	0	-
p__Firmicutes.c__Bacilli.o__Bacillales.f__Staphylococcaceae.g__Nosocomiicoccus		1.01064	0	-
p__Firmicutes.c__Clostridia.o__Clostridiales.f__Clostridiaceae.g__Senegalia_f__Clostridiaceae		1.20205	0	-
p__Firmicutes.c__Clostridia.o__Thermoanaerobacterales.f__Thermoanaerobacteraceae.g__Tepidanaerobacter		1.45264	0	-
p__Proteobacteria.c__Deltaproteobacteria.o__Desulfovibrionales.f__Desulfovibrionaceae.g__Desulfocurvibacter		0	0	-
p__Proteobacteria.c__Alphaproteobacteria.o__Rhizobiales.f__Hyphomicrobiaceae.g__Filomicrobium		0.0691651	0	-
p__Bacteroidetes.c__Flavobacteriia.o__Flavobacteriales.f__Flavobacteriaceae.g__Joostella		0	0	-
p__Proteobacteria.c__Gammaproteobacteria.o__Xanthomonadales.f__Xanthomonadaceae		1.50203	0	-
p__Actinobacteria.c__Actinobacteria.o__Micrococcales.f__Intrasporangiaceae.g__Serinicoccus		0	0	-
p__Proteobacteria.c__Alphaproteobacteria.o__Rickettsiales.f__Rickettsiaceae.g__unclassified_f__Rickettsiaceae		0.0817326	0	-
p__Candidatus_Hydrothermae		0	0	-
p__Cyanobacteria.c__unclassified_p__Cyanobacteria.o__Chroococcales.f__Chroococcaceae		0.461441	0	-
p__Candidatus_Shapirobacteria		0.607001	0	-
p__Bacteroidetes.c__Chitinophagia.o__Chitinophagales.f__Chitinophagaceae.g__Hydrobacter		0	0	-
p__Proteobacteria.c__Gammaproteobacteria.o__Orbales.f__Orbaceae		0.761345	0	-
p__Actinobacteria.c__Nitriliruptoria.o__Egicoccales.f__Egicoccaceae.g__Egicoccus		0	0	-
p__Chloroflexi.c__Ktedonobacteria.o__Thermogemmatisporales.f__Thermogemmatisporaceae.g__Thermogemmatispora	B	0.0702028	1.24912	0.0472018
p__Proteobacteria.c__Alphaproteobacteria.o__Rhodobacterales.f__Rhodobacteraceae.g__Ketogulonicigenium		0	0	-
p__Proteobacteria.c__Gammaproteobacteria.o__Cellvibrionales.f__Halieaceae		0.643726	0	-
p__Bacteroidetes.c__Sphingobacteriia.o__Sphingobacteriales.f__Sphingobacteriaceae.g__Arcticibacter	B	0.991534	0.732456	0.0472018
p__Candidatus_Abyssubacteria.c__unclassified_p__Candidatus_Abyssubacteria		0.256295	0	-
p__Proteobacteria.c__Alphaproteobacteria.o__Rhizobiales.f__Aurantimonadaceae.g__Fulvimarina		0	0	-
p__Proteobacteria.c__Deltaproteobacteria.o__Desulfobacterales.f__Desulfobacteraceae.g__Desulfosarcina	W	0.752593	0.849408	0.00902344
p__Bacteroidetes.c__Bacteroidia.o__Bacteroidales.f__Bacteroidaceae.g__Anaerorhabdus		2.8143	0	-
p__Proteobacteria.c__Gammaproteobacteria.o__Cellvibrionales.f__Porticoccaceae.g__unclassified_f__Porticoccaceae		0.0156583	0	-
p__Actinobacteria.c__Actinobacteria.o__Micrococcales.f__Dermacoccaceae.g__Demetria		0	0	-
p__Cyanobacteria.c__Gloeobacteria.o__Gloeobacterales		0	0	-
p__Lentisphaerae.c__Lentisphaeria		2.20281	0	-
p__Proteobacteria.c__Betaproteobacteria.o__Nitrosomonadales.f__Nitrosomonadaceae.g__unclassified_f__Nitrosomonadaceae		0	0	-
p__Actinobacteria.c__Actinobacteria.o__Micrococcales.f__Microbacteriaceae.g__Compostimonas		0.0755483	0	-
p__Candidatus_Taylorbacteria	B	0.285897	0.97685	0.00881586
p__Bacteroidetes.c__Flavobacteriia.o__Flavobacteriales.f__Flavobacteriaceae.g__Yeosuana		0	0	-
p__Candidatus_Sumerlaeota.c__Candidatus_Sumerlaeia		0	0	-
p__Bacteroidetes.c__Bacteroidia.o__Marinilabiliales.f__Marinilabiliaceae.g__Saccharicrinis		1.41495	0	-
p__Firmicutes.c__Negativicutes.o__Veillonellales		3.72101	0	-
p__Candidatus_Microgenomates.c__unclassified_p__Candidatus_Microgenomates.o__unclassified_p__Candidatus_Microgenomates.f__unclassified_p__Candidatus_Microgenomates.g__unclassified_p__Candidatus_Microgenomates		0.483228	0	-
p__Cyanobacteria.c__unclassified_p__Cyanobacteria.o__Nostocales.f__Nostocaceae.g__unclassified_f__Nostocaceae		0	0	-
p__Firmicutes.c__Clostridia.o__Clostridiales.f__Syntrophomonadaceae		2.44776	0	-
p__Proteobacteria.c__Deltaproteobacteria.o__Desulfovibrionales.f__Desulfovibrionaceae.g__Desulfohalovibrio	B	0	1.56535	0.0186029
p__Proteobacteria.c__Deltaproteobacteria.o__Desulfobacterales.f__Desulfobacteraceae.g__Desulfatirhabdium		0.261657	0	-
p__Candidatus_Campbellbacteria		0.0197613	0	-
p__Ignavibacteriae.c__Ignavibacteria		1.97462	0	-
p__Proteobacteria.c__Gammaproteobacteria.o__Thiotrichales.f__Piscirickettsiaceae.g__Hydrogenovibrio		0	0	-
p__Proteobacteria.c__unclassified_p__Proteobacteria.o__unclassified_p__Proteobacteria.f__unclassified_p__Proteobacteria.g__unclassified_p__Proteobacteria		3.08955	0	-
p__Firmicutes.c__Clostridia.o__Thermoanaerobacterales.f__Thermoanaerobacteraceae.g__Carboxydothermus		0.649589	0	-
p__Proteobacteria.c__Oligoflexia.o__Oligoflexales.f__Oligoflexaceae	B	0.0900991	1.55134	0.0186029
p__Bacteroidetes.c__Bacteroidia.o__Marinilabiliales.f__Marinilabiliaceae.g__Carboxylicivirga	W	1.37977	1.19153	0.0472018
p__Proteobacteria.c__Alphaproteobacteria.o__Kordiimonadales.f__Kordiimonadaceae		0	0	-
p__Bacteroidetes.c__Bacteroidia.o__Bacteroidales.f__Dysgonomonadaceae.g__Proteiniphilum		2.02404	0	-
p__Proteobacteria.c__Alphaproteobacteria.o__Rhodobacterales.f__Rhodobacteraceae.g__Stappia		0.194244	0	-
p__Proteobacteria.c__Betaproteobacteria.o__Ferrovales		0	0	-
p__Proteobacteria.c__Alphaproteobacteria.o__Rhodospirillales.f__Acetobacteraceae.g__Belnapia		0	0	-
p__Actinobacteria.c__Actinobacteria.o__Micrococcales.f__Microbacteriaceae.g__Homoserinibacter		0	0	-
p__Proteobacteria.c__Alphaproteobacteria.o__Rhizobiales.f__Methylobacteriaceae	W	1.19267	0.744324	0.0472018
p__Proteobacteria.c__Gammaproteobacteria.o__unclassified_c__Gammaproteobacteria.f__unclassified_c__Gammaproteobacteria.g__Pseudohongiella		0	0	-
p__unclassified_d__Bacteria		4.28497	0	-
p__Candidatus_Campbellbacteria.c__unclassified_p__Candidatus_Campbellbacteria.o__unclassified_p__Candidatus_Campbellbacteria.f__unclassified_p__Candidatus_Campbellbacteria		0.0197613	0	-
p__Bacteroidetes.c__Cytophagia.o__Cytophagales.f__Cesiribacteraceae		0	0	-
p__Proteobacteria.c__Epsilonproteobacteria.o__Campylobacterales.f__Hydrogenimonaceae		0.336247	0	-
p__Chloroflexi.c__Chloroflexia.o__Chloroflexales.f__Roseiflexaceae	W	0.406382	1.11351	0.0472018
p__Actinobacteria.c__Actinobacteria.o__Corynebacteriales.f__Nocardiaceae.g__Smaragdicoccus		0	0	-
p__Actinobacteria.c__Coriobacteriia.o__Coriobacteriales.f__Coriobacteriaceae.g__Enorma		1.78735	0	-
p__Proteobacteria.c__Alphaproteobacteria.o__Rhodobacterales.f__Rhodobacteraceae.g__Palleronia		0.128853	0	-
p__Proteobacteria.c__Betaproteobacteria.o__Burkholderiales.f__Burkholderiaceae		1.96043	0	-
p__Proteobacteria.c__Betaproteobacteria.o__Nitrosomonadales.f__Nitrosomonadaceae.g__Nitrosospira		0.498285	0	-
p__Proteobacteria.c__Gammaproteobacteria.o__Alteromonadales.f__Alteromonadaceae.g__Bowmanella		0.282441	0	-
p__Candidatus_Hydrothermae.c__unclassified_p__Candidatus_Hydrothermae		0	0	-
p__Firmicutes.c__Tissierellia.o__Tissierellales.f__unclassified_o__Tissierellales.g__unclassified_o__Tissierellales		0	0	-
p__Proteobacteria.c__Gammaproteobacteria.o__Xanthomonadales.f__Xanthomonadaceae.g__Silanimonas		0	0	-
p__Chloroflexi.c__Anaerolineae.o__unclassified_c__Anaerolineae.f__unclassified_c__Anaerolineae		1.54041	0	-
p__Planctomycetes.c__Phycisphaerae.o__Sedimentisphaerales.f__Sedimentisphaeraceae.g__Limihaloglobus	W	0.478378	1.082	0.0162936
p__Actinobacteria.c__Coriobacteriia.o__Eggerthellales.f__unclassified_o__Eggerthellales		0.862784	0	-
p__Candidatus_Poribacteria.c__unclassified_p__Candidatus_Poribacteria.o__unclassified_p__Candidatus_Poribacteria.f__unclassified_p__Candidatus_Poribacteria		1.50244	0	-
p__Candidatus_Jorgensenbacteria.c__unclassified_p__Candidatus_Jorgensenbacteria.o__unclassified_p__Candidatus_Jorgensenbacteria.f__unclassified_p__Candidatus_Jorgensenbacteria.g__unclassified_p__Candidatus_Jorgensenbacteria		0	0	-
p__Verrucomicrobia.c__Opitutae.o__Opitutales.f__Opitutaceae.g__Opitutus		0.263672	0	-
p__Proteobacteria.c__Gammaproteobacteria.o__Enterobacterales.f__Erwiniaceae.g__Tatumella		0	0	-
p__Proteobacteria.c__Deltaproteobacteria.o__Bradymonadales		0.929671	0	-
p__Proteobacteria.c__Oligoflexia.o__Oligoflexales		0.611619	0	-
p__Firmicutes.c__Clostridia.o__Clostridiales.f__Clostridiales_Family_XIII__Incertae_Sedis.g__Alterileibacterium		1.10716	0	-
p__Cyanobacteria.c__unclassified_p__Cyanobacteria.o__Synechococcales.f__unclassified_o__Synechococcales		0.18535	0	-
p__Proteobacteria.c__Gammaproteobacteria.o__Methylococcales.f__Methylococcaceae.g__Methylobacter		0.194044	0	-
p__Proteobacteria.c__Gammaproteobacteria.o__Oceanospirillales.f__Oceanospirillaceae.g__Amphritea		0	0	-
p__Proteobacteria.c__Gammaproteobacteria.o__Alteromonadales.f__Alteromonadaceae.g__Marinobacter		1.15946	0	-
p__Proteobacteria.c__Gammaproteobacteria.o__Oceanospirillales.f__Oceanospirillaceae.g__Oceanobacter		0.134437	0	-
p__Proteobacteria.c__Deltaproteobacteria.o__Desulfuromonadales.f__Desulfuromonadaceae.g__Pelobacter		0.154406	0	-
p__Candidatus_Rokubacteria.c__unclassified_p__Candidatus_Rokubacteria.o__unclassified_p__Candidatus_Rokubacteria.f__unclassified_p__Candidatus_Rokubacteria.g__unclassified_p__Candidatus_Rokubacteria		0.836431	0	-
p__Proteobacteria.c__Deltaproteobacteria.o__unclassified_c__Deltaproteobacteria.f__unclassified_c__Deltaproteobacteria.g__Candidatus_Adiutrix		0	0	-
p__Bacteroidetes.c__Flavobacteriia.o__Flavobacteriales.f__Flavobacteriaceae.g__Saonia		0	0	-
p__Proteobacteria.c__Alphaproteobacteria.o__Rhodobacterales.f__Rhodobacteraceae.g__Sediminimonas		0	0	-
p__Proteobacteria.c__Alphaproteobacteria.o__Rhodospirillales		2.33775	0	-
p__Cyanobacteria.c__unclassified_p__Cyanobacteria.o__Synechococcales.f__Oculatellaceae		0	0	-
p__Tenericutes.c__unclassified_p__Tenericutes.o__unclassified_p__Tenericutes.f__unclassified_p__Tenericutes		3.03241	0	-
p__Firmicutes.c__Tissierellia.o__Tissierellales.f__Peptoniphilaceae.g__Parvimonas		1.70394	0	-
p__Firmicutes.c__Bacilli.o__Bacillales.f__Bacillaceae.g__Lentibacillus		0.954189	0	-
p__Synergistetes.c__Synergistia.o__Synergistales.f__Synergistaceae.g__Thermanaerovibrio		0.0813547	0	-
p__Firmicutes.c__Erysipelotrichia.o__Erysipelotrichales.f__Erysipelotrichaceae.g__Erysipelothrix		2.39968	0	-
p__Proteobacteria.c__Alphaproteobacteria.o__Rhodobacterales.f__Rhodobacteraceae.g__Planktomarina		0	0	-
p__Proteobacteria.c__Deltaproteobacteria.o__Desulfurellales.f__unclassified_o__Desulfurellales		0.791964	0	-
p__Synergistetes.c__unclassified_p__Synergistetes.o__unclassified_p__Synergistetes		0.745994	0	-
p__Deinococcus_Thermus.c__Deinococci.o__Thermales.f__Thermaceae.g__Oceanithermus		0.135854	0	-
p__Proteobacteria.c__Alphaproteobacteria.o__Rhodospirillales.f__Rhodospirillaceae.g__Oleisolibacter		0	0	-
p__Candidatus_Kapabacteria.c__unclassified_p__Candidatus_Kapabacteria.o__unclassified_p__Candidatus_Kapabacteria		0	0	-
p__Proteobacteria.c__Deltaproteobacteria.o__Desulfovibrionales.f__Desulfovibrionaceae.g__Lawsonia_f__Desulfovibrionaceae		0	0	-
p__Firmicutes.c__Negativicutes.o__Veillonellales.f__Veillonellaceae.g__unclassified_f__Veillonellaceae	B	2.04046	1.43481	0.0282801
p__Actinobacteria.c__Actinobacteria.o__Bifidobacteriales.f__Bifidobacteriaceae.g__Gardnerella	W	1.76819	1.1284	0.0472018
p__Firmicutes.c__Clostridia.o__Clostridiales.f__Syntrophomonadaceae.g__Dethiobacter		0.632627	0	-
p__Firmicutes.c__Clostridia.o__Clostridiales.f__Ruminococcaceae.g__Pseudoruminococcus		2.08385	0	-
p__Lentisphaerae.c__unclassified_p__Lentisphaerae.o__unclassified_p__Lentisphaerae		2.87577	0	-
p__Proteobacteria.c__Zetaproteobacteria.o__Mariprofundales.f__Mariprofundaceae		0.490283	0	-
p__Actinobacteria.c__Actinobacteria.o__Propionibacteriales		1.92708	0	-
p__Candidatus_Curtissbacteria.c__unclassified_p__Candidatus_Curtissbacteria.o__unclassified_p__Candidatus_Curtissbacteria.f__unclassified_p__Candidatus_Curtissbacteria.g__unclassified_p__Candidatus_Curtissbacteria		0.10146	0	-
p__Cyanobacteria.c__unclassified_p__Cyanobacteria.o__Nostocales.f__Tolypothrichaceae		0	0	-
p__Proteobacteria.c__Gammaproteobacteria.o__Nevskiales.f__Steroidobacteraceae.g__Steroidobacter		0	0	-
p__Planctomycetes.c__Phycisphaerae.o__Phycisphaerales.f__Phycisphaeraceae.g__Phycisphaera	W	0.143759	1.26935	0.0472018
p__Calditrichaeota.c__Calditrichae.o__Calditrichales.f__unclassified_o__Calditrichales.g__unclassified_o__Calditrichales		0	0	-
p__Candidatus_Bipolaricaulota.c__unclassified_p__Candidatus_Bipolaricaulota.o__unclassified_p__Candidatus_Bipolaricaulota		0.0109431	0	-
p__Proteobacteria.c__Gammaproteobacteria.o__Aeromonadales.f__Succinivibrionaceae.g__Ruminobacter		1.10415	0	-
p__Chloroflexi.c__Thermoflexia.o__unclassified_c__Thermoflexia		0	0	-
p__Proteobacteria.c__Gammaproteobacteria.o__Chromatiales.f__Ectothiorhodospiraceae.g__Ectothiorhodospira		0	0	-
p__Bacteroidetes.c__Saprospiria.o__Saprospirales.f__Lewinellaceae.g__unclassified_f__Lewinellaceae	B	0	1.27421	0.0150186
p__Proteobacteria.c__Gammaproteobacteria.o__Cellvibrionales		1.21678	0	-
p__Gemmatimonadetes_d__Bacteria.c__Longimicrobia.o__Longimicrobiales.f__Longimicrobiaceae.g__Longimicrobium		0	0	-
p__Firmicutes.c__Bacilli.o__Bacillales.f__Planococcaceae.g__Caryophanon		0.661702	0	-
p__Candidatus_Beckwithbacteria		0	0	-
p__Bacteroidetes.c__Bacteroidia.o__Marinilabiliales.f__Prolixibacteraceae.g__Draconibacterium		1.13212	0	-
p__Proteobacteria.c__Gammaproteobacteria.o__Alteromonadales.f__Idiomarinaceae.g__unclassified_f__Idiomarinaceae		0	0	-
p__Candidatus_Daviesbacteria		0.178412	0	-
p__Proteobacteria.c__Gammaproteobacteria.o__Cellvibrionales.f__Halieaceae.g__Luminiphilus		0	0	-
p__Proteobacteria.c__Alphaproteobacteria.o__Rhodobacterales.f__Rhodobacteraceae.g__Flavimaricola		0	0	-
p__Proteobacteria.c__Gammaproteobacteria.o__Pseudomonadales.f__Pseudomonadaceae.g__Thiopseudomonas		0.69021	0	-
p__Bacteroidetes.c__Flavobacteriia	B	3.02545	2.22883	0.0472018
p__Actinobacteria.c__Actinobacteria.o__Micrococcales.f__Intrasporangiaceae.g__Terracoccus	B	0	1.45064	0.00534568
p__Proteobacteria.c__Deltaproteobacteria.o__Myxococcales.f__Myxococcaceae.g__unclassified_f__Myxococcaceae		0.0266276	0	-
p__Proteobacteria.c__Gammaproteobacteria.o__Aeromonadales.f__Aeromonadaceae.g__Oceanisphaera	B	0	2.30076	0.00534568
p__Actinobacteria.c__Actinobacteria.o__Micrococcales.f__Microbacteriaceae.g__Aurantimicrobium		0	0	-
p__Proteobacteria.c__Deltaproteobacteria.o__Desulfuromonadales.f__Desulfuromonadaceae.g__unclassified_f__Desulfuromonadaceae		0.48484	0	-
p__Cyanobacteria.c__unclassified_p__Cyanobacteria.o__Nostocales.f__Aphanizomenonaceae.g__Sphaerospermopsis		0	0	-
p__Proteobacteria.c__Deltaproteobacteria.o__Desulfovibrionales.f__Desulfovibrionaceae.g__Desulfobaculum		0	0	-
p__Chlorobi.c__Chlorobia		1.28971	0	-
p__Proteobacteria.c__Alphaproteobacteria.o__Rhizobiales.f__Hyphomicrobiaceae.g__Rhodoplanes		0	0	-
p__Planctomycetes.c__Planctomycetia.o__Pirellulales.f__Pirellulaceae.g__Mariniblastus	W	0	1.3215	0.0342661
p__Candidatus_Lloydbacteria.c__unclassified_p__Candidatus_Lloydbacteria.o__unclassified_p__Candidatus_Lloydbacteria.f__unclassified_p__Candidatus_Lloydbacteria		0	0	-
p__Candidatus_Taylorbacteria.c__unclassified_p__Candidatus_Taylorbacteria.o__unclassified_p__Candidatus_Taylorbacteria	B	0.285897	0.950605	0.00881586
p__Bacteroidetes.c__Bacteroidia.o__Bacteroidales.f__Prevotellaceae	B	4.59618	4.11999	0.00902344
p__Actinobacteria.c__Actinobacteria.o__Micrococcales.f__Cellulomonadaceae	B	1.88541	1.25503	0.0282801
p__Proteobacteria.c__Gammaproteobacteria.o__Chromatiales.f__Woeseiaceae.g__unclassified_f__Woeseiaceae		0	0	-
p__Proteobacteria.c__Gammaproteobacteria.o__Salinisphaerales.f__Salinisphaeraceae	W	0.442857	1.25175	0.027803
p__Firmicutes.c__Clostridia.o__Clostridiales.f__unclassified_o__Clostridiales.g__Colidextribacter		2.23986	0	-
p__Verrucomicrobia.c__unclassified_p__Verrucomicrobia.o__unclassified_p__Verrucomicrobia.f__unclassified_p__Verrucomicrobia.g__Lentimonas		0.000776087	0	-
p__Firmicutes.c__Bacilli.o__Bacillales.f__Bacillaceae.g__Thalassobacillus		0	0	-
p__Bacteroidetes.c__Bacteroidia.o__Marinilabiliales.f__Marinilabiliaceae.g__Alkalitalea		0.577826	0	-
p__Proteobacteria.c__Alphaproteobacteria.o__Rhodobacterales.f__Rhodobacteraceae.g__Salipiger		0	0	-
p__Fusobacteria.c__unclassified_p__Fusobacteria.o__unclassified_p__Fusobacteria		1.14518	0	-
p__unclassified_d__Bacteria.c__unclassified_d__Bacteria.o__Haloplasmatales.f__Haloplasmataceae		1.26693	0	-
p__Proteobacteria.c__Betaproteobacteria.o__Burkholderiales.f__Comamonadaceae.g__Comamonas		0.526905	0	-
p__candidate_division_NC10		0.0716464	0	-
p__Candidatus_Wallbacteria.c__unclassified_p__Candidatus_Wallbacteria		0.0398705	0	-
p__Firmicutes.c__Bacilli.o__Bacillales.f__Planococcaceae.g__Paenisporosarcina		0.99211	0	-
p__Bacteroidetes.c__Flavobacteriia.o__Flavobacteriales.f__Schleiferiaceae.g__Thermaurantimonas		0.27802	0	-
p__Chlamydiae.c__Chlamydiia.o__Parachlamydiales		0.435554	0	-
p__Chlamydiae.c__Chlamydiia.o__Chlamydiales	B	2.63058	2.18361	0.0282801
p__Acidobacteria.c__Acidobacteriia.o__Acidobacteriales		1.11002	0	-
p__Candidatus_Melainabacteria.c__unclassified_p__Candidatus_Melainabacteria.o__unclassified_p__Candidatus_Melainabacteria.f__unclassified_p__Candidatus_Melainabacteria.g__unclassified_p__Candidatus_Melainabacteria	B	2.64221	2.19482	0.0162936
p__Rhodothermaeota.c__Rhodothermia.o__Rhodothermales.f__unclassified_o__Rhodothermales		0	0	-
p__Proteobacteria.c__Deltaproteobacteria.o__Desulfovibrionales.f__Desulfomicrobiaceae.g__unclassified_f__Desulfomicrobiaceae		0	0	-
p__Kiritimatiellaeota.c__Kiritimatiellae.o__Kiritimatiellales		1.38637	0	-
p__Firmicutes.c__Clostridia.o__Clostridiales.f__Oscillospiraceae		4.51973	0	-
p__Cyanobacteria.c__unclassified_p__Cyanobacteria.o__Synechococcales.f__Leptolyngbyaceae.g__Leptolyngbya		0.710084	0	-
p__Caldiserica.c__Caldisericia.o__Caldisericales.f__unclassified_o__Caldisericales		0.292787	0	-
p__Proteobacteria.c__Alphaproteobacteria.o__unclassified_c__Alphaproteobacteria.f__unclassified_c__Alphaproteobacteria.g__unclassified_c__Alphaproteobacteria		2.53701	0	-
p__Cyanobacteria.c__unclassified_p__Cyanobacteria.o__Chroococcales.f__Aphanothecaceae		0.729552	0	-
p__Firmicutes.c__Bacilli.o__Bacillales.f__Bacillaceae.g__Edaphobacillus		0	0	-
p__Chlorobi.c__unclassified_p__Chlorobi		1.98974	0	-
p__Proteobacteria.c__Alphaproteobacteria.o__Rickettsiales		1.43505	0	-
p__Candidatus_Tectomicrobia		0.478353	0	-
p__Proteobacteria.c__Gammaproteobacteria.o__Enterobacterales.f__Enterobacteriaceae.g__unclassified_f__Enterobacteriaceae		3.23231	0	-
p__Firmicutes.c__Bacilli.o__Bacillales.f__unclassified_o__Bacillales.g__Exiguobacterium	B	1.31671	0.980801	0.00902344
p__Proteobacteria.c__Deltaproteobacteria.o__Myxococcales.f__Polyangiaceae		0.477928	0	-
p__Bacteroidetes.c__Cytophagia.o__Cytophagales.f__Cytophagaceae.g__Larkinella		0.731375	0	-
p__Proteobacteria.c__Betaproteobacteria.o__Burkholderiales.f__Burkholderiaceae.g__Pandoraea	B	0.395918	0.882141	0.00902344
p__Firmicutes.c__Bacilli.o__Bacillales.f__Bacillaceae.g__Anoxybacillus	B	1.85456	1.33708	0.0282801
p__Firmicutes.c__Clostridia.o__Clostridiales.f__Peptococcaceae.g__Thermoanaerosceptrum		0.903439	0	-
p__Bacteroidetes.c__Cytophagia.o__Cytophagales.f__unclassified_o__Cytophagales.g__unclassified_o__Cytophagales		1.16728	0	-
p__Proteobacteria.c__Gammaproteobacteria.o__Alteromonadales.f__Alteromonadaceae.g__Paraglaciecola	B	0	1.68608	0.00902344
p__Candidatus_Berkelbacteria.c__unclassified_p__Candidatus_Berkelbacteria.o__unclassified_p__Candidatus_Berkelbacteria.f__unclassified_p__Candidatus_Berkelbacteria		0.464537	0	-
p__Bacteroidetes.c__Flavobacteriia.o__Flavobacteriales.f__Flavobacteriaceae.g__Altibacter		0	0	-
p__Actinobacteria.c__Actinobacteria.o__Frankiales.f__Frankiaceae.g__Jatrophihabitans		0	0	-
p__Bacteroidetes.c__Flavobacteriia.o__Flavobacteriales	B	3.01805	2.2209	0.0472018
p__Synergistetes.c__Synergistia.o__Synergistales		2.45533	0	-
p__Bacteroidetes.c__Cytophagia.o__Cytophagales.f__Thermonemataceae		0.161255	0	-
p__Bacteroidetes.c__Bacteroidia.o__Bacteroidales.f__Rikenellaceae.g__Rikenella		1.10628	0	-
p__Actinobacteria.c__Actinobacteria.o__Micrococcales.f__Micrococcaceae.g__Arthrobacter		1.42835	0	-
p__Proteobacteria.c__Alphaproteobacteria.o__Rhizobiales.f__Xanthobacteraceae.g__Pseudoxanthobacter		0	0	-
p__Proteobacteria.c__Gammaproteobacteria.o__Chromatiales.f__Chromatiaceae.g__Thiorhodovibrio		0	0	-
p__Firmicutes.c__Clostridia.o__Clostridiales.f__Clostridiaceae.g__Lutispora		1.51329	0	-
p__Proteobacteria.c__Alphaproteobacteria.o__Rhizobiales.f__Phyllobacteriaceae.g__Hoeflea		0	0	-
p__Bacteroidetes.c__Flavobacteriia.o__Flavobacteriales.f__Flavobacteriaceae.g__Marixanthomonas		0	0	-
p__Firmicutes.c__Clostridia.o__Clostridiales.f__Catabacteriaceae		1.93679	0	-
p__Candidatus_Wildermuthbacteria.c__unclassified_p__Candidatus_Wildermuthbacteria.o__unclassified_p__Candidatus_Wildermuthbacteria		0	0	-
p__Candidatus_Roizmanbacteria		0.995411	0	-
p__Actinobacteria.c__Coriobacteriia.o__Eggerthellales.f__Eggerthellaceae.g__Enteroscipio		1.55299	0	-
p__Bacteroidetes.c__Bacteroidia.o__Bacteroidales.f__Tannerellaceae.g__Tannerella		2.37479	0	-
p__Proteobacteria.c__Betaproteobacteria.o__Burkholderiales.f__Burkholderiaceae.g__Paraburkholderia		1.04881	0	-
p__Proteobacteria.c__Gammaproteobacteria.o__Nevskiales.f__Sinobacteraceae.g__Nevskia		0	0	-
p__Candidatus_Marinimicrobia.c__unclassified_p__Candidatus_Marinimicrobia.o__unclassified_p__Candidatus_Marinimicrobia.f__unclassified_p__Candidatus_Marinimicrobia		1.34722	0	-
p__Cyanobacteria.c__unclassified_p__Cyanobacteria.o__Spirulinales.f__Spirulinaceae		0.499706	0	-
p__Firmicutes.c__Clostridia.o__Clostridiales.f__Clostridiales_Family_XIII__Incertae_Sedis		3.47343	0	-
p__Chloroflexi.c__Anaerolineae.o__Anaerolineales.f__Anaerolineaceae.g__Pelolinea		0.795248	0	-
p__Proteobacteria.c__Alphaproteobacteria.o__Rhizobiales.f__Bradyrhizobiaceae.g__unclassified_f__Bradyrhizobiaceae		0	0	-
p__Bacteroidetes.c__Chitinophagia.o__Chitinophagales.f__Chitinophagaceae.g__Filimonas		0.935815	0	-
p__Chloroflexi.c__Dehalococcoidia.o__unclassified_c__Dehalococcoidia.f__unclassified_c__Dehalococcoidia		1.40918	0	-
p__Actinobacteria.c__unclassified_p__Actinobacteria.o__unclassified_p__Actinobacteria.f__unclassified_p__Actinobacteria.g__unclassified_p__Actinobacteria		2.35177	0	-
p__Nitrospirae.c__Nitrospira.o__Nitrospirales.f__unclassified_o__Nitrospirales.g__unclassified_o__Nitrospirales		0	0	-
p__Nitrospinae.c__unclassified_p__Nitrospinae	B	0.812046	0.771386	0.0162936
p__Acidobacteria.c__Holophagae.o__unclassified_c__Holophagae		0	0	-
p__Proteobacteria.c__Gammaproteobacteria.o__Pseudomonadales.f__Pseudomonadaceae.g__Azomonas		0	0	-
p__Actinobacteria.c__Actinobacteria.o__Sporichthyales.f__Sporichthyaceae.g__Sporichthya		0	0	-
p__Candidatus_Omnitrophica.c__unclassified_p__Candidatus_Omnitrophica.o__unclassified_p__Candidatus_Omnitrophica.f__unclassified_p__Candidatus_Omnitrophica		1.49718	0	-
p__Proteobacteria.c__Deltaproteobacteria.o__Myxococcales.f__Kofleriaceae		0.315742	0	-
p__Actinobacteria.c__Nitriliruptoria.o__Euzebyales.f__Euzebyaceae.g__Euzebya	W	0	1.58638	0.0342661
p__Acidobacteria.c__Holophagae.o__Holophagales.f__Holophagaceae.g__Holophaga		0.000688135	0	-
p__Proteobacteria.c__Alphaproteobacteria.o__Sphingomonadales.f__Erythrobacteraceae.g__Porphyrobacter		0	0	-
p__Proteobacteria.c__Deltaproteobacteria.o__Desulfobacterales.f__Desulfobacteraceae.g__Desulfobacula		0.452421	0	-
p__Actinobacteria.c__Actinobacteria.o__Micrococcales.f__Demequinaceae.g__Lysinimicrobium		0.140462	0	-
p__Candidatus_Aerophobetes	B	0.851483	0.716753	0.0282801
p__Candidatus_Harrisonbacteria.c__unclassified_p__Candidatus_Harrisonbacteria		0	0	-
p__Proteobacteria.c__Alphaproteobacteria.o__Rhizobiales.f__Beijerinckiaceae.g__Methylocapsa		0.386757	0	-
p__Firmicutes.c__Erysipelotrichia.o__Erysipelotrichales.f__Erysipelotrichaceae	B	4.47735	4.04221	0.0472018
p__Actinobacteria.c__Actinobacteria.o__Micrococcales.f__Microbacteriaceae.g__Frondihabitans		0	0	-
p__Bacteroidetes.c__Flavobacteriia.o__Flavobacteriales.f__Flavobacteriaceae.g__Mesoflavibacter		0	0	-
p__Candidatus_Schekmanbacteria		0.285956	0	-
p__Proteobacteria.c__Betaproteobacteria.o__Burkholderiales.f__Comamonadaceae.g__Ottowia		0	0	-
p__Proteobacteria.c__Alphaproteobacteria.o__Rhodobacterales.f__Rhodobacteraceae.g__Paracoccus_f__Rhodobacteraceae		0.430607	0	-
p__Synergistetes.c__unclassified_p__Synergistetes.o__unclassified_p__Synergistetes.f__unclassified_p__Synergistetes.g__unclassified_p__Synergistetes		0.745994	0	-
p__Actinobacteria.c__unclassified_p__Actinobacteria.o__unclassified_p__Actinobacteria.f__unclassified_p__Actinobacteria		2.35177	0	-
p__Proteobacteria.c__Alphaproteobacteria.o__Pelagibacterales.f__Pelagibacteraceae.g__unclassified_f__Pelagibacteraceae		0.314251	0	-
p__Proteobacteria.c__Alphaproteobacteria.o__Rhizobiales.f__Brucellaceae.g__Falsochrobactrum		0	0	-
p__Bacteroidetes.c__Bacteroidia.o__Marinilabiliales		2.68734	0	-
p__Candidatus_Blackburnbacteria.c__unclassified_p__Candidatus_Blackburnbacteria.o__unclassified_p__Candidatus_Blackburnbacteria		0.183176	0	-
p__Bacteroidetes.c__Flavobacteriia.o__Flavobacteriales.f__Cryomorphaceae.g__Owenweeksia		0.620569	0	-
p__Proteobacteria.c__unclassified_p__Proteobacteria.o__unclassified_p__Proteobacteria.f__unclassified_p__Proteobacteria		3.08955	0	-
p__Verrucomicrobia.c__Terrimicrobia.o__Terrimicrobiales.f__Terrimicrobiaceae		0.0201319	0	-
p__Actinobacteria.c__Actinobacteria.o__Micrococcales.f__Micrococcaceae.g__Paenarthrobacter		0.672817	0	-
p__Cyanobacteria.c__unclassified_p__Cyanobacteria.o__Synechococcales.f__Chamaesiphonaceae		0.133698	0	-
p__Actinobacteria.c__Actinobacteria.o__Bifidobacteriales.f__Bifidobacteriaceae.g__unclassified_f__Bifidobacteriaceae		0.992529	0	-
p__Cyanobacteria.c__unclassified_p__Cyanobacteria.o__Synechococcales.f__Leptolyngbyaceae.g__Phormidesmis		0.280544	0	-
p__Actinobacteria.c__Actinobacteria.o__Propionibacteriales.f__Propionibacteriaceae.g__Microlunatus		0.289876	0	-
p__Proteobacteria.c__Oligoflexia.o__Bacteriovoracales.f__Bacteriovoracaceae		0.0460266	0	-
p__Bacteroidetes.c__Chitinophagia.o__Chitinophagales.f__unclassified_o__Chitinophagales.g__unclassified_o__Chitinophagales		0	0	-
p__Candidatus_Nomurabacteria.c__unclassified_p__Candidatus_Nomurabacteria.o__unclassified_p__Candidatus_Nomurabacteria	B	1.84433	1.29202	0.00902344
p__Candidatus_Portnoybacteria	B	0.361709	1.20027	0.0472018
p__Cyanobacteria.c__unclassified_p__Cyanobacteria.o__Nostocales	B	1.76851	1.26692	0.0162936
p__Proteobacteria.c__Gammaproteobacteria.o__Methylococcales.f__Methylococcaceae.g__Methylocaldum		0	0	-
p__Actinobacteria.c__Actinobacteria.o__Micrococcales.f__Dermatophilaceae		0	0	-
p__Actinobacteria.c__Actinobacteria.o__Micromonosporales.f__Micromonosporaceae.g__Planosporangium		0	0	-
p__Actinobacteria.c__Actinobacteria.o__Pseudonocardiales.f__Pseudonocardiaceae.g__Actinoalloteichus		0	0	-
p__Firmicutes.c__Bacilli.o__Lactobacillales.f__Carnobacteriaceae.g__Marinilactibacillus		1.03172	0	-
p__Spirochaetes.c__Spirochaetia.o__Spirochaetales.f__Borreliaceae	B	0.402942	1.10453	0.0472018
p__Firmicutes.c__Bacilli.o__Lactobacillales.f__Leuconostocaceae.g__Convivina		0.057836	0	-
p__Bacteroidetes.c__Bacteroidia.o__Bacteroidales.f__Porphyromonadaceae.g__Massilibacteroides		1.07626	0	-
p__Proteobacteria.c__Betaproteobacteria.o__Burkholderiales.f__Oxalobacteraceae		2.48562	0	-
p__Proteobacteria.c__Alphaproteobacteria.o__Rickettsiales.f__unclassified_o__Rickettsiales.g__unclassified_o__Rickettsiales		1.17241	0	-
p__Acidobacteria.c__Acidobacteriia.o__unclassified_c__Acidobacteriia.f__unclassified_c__Acidobacteriia.g__unclassified_c__Acidobacteriia		0	0	-
p__Actinobacteria.c__Acidimicrobiia.o__Acidimicrobiales		0.656784	0	-
p__Proteobacteria.c__Gammaproteobacteria.o__Alteromonadales.f__Alteromonadaceae.g__Aliagarivorans		0	0	-
p__Firmicutes.c__Bacilli.o__Bacillales.f__Bacillaceae.g__Lysinibacillus		2.16566	0	-
p__Candidatus_Edwardsbacteria.c__unclassified_p__Candidatus_Edwardsbacteria.o__unclassified_p__Candidatus_Edwardsbacteria.f__unclassified_p__Candidatus_Edwardsbacteria.g__unclassified_p__Candidatus_Edwardsbacteria		0	0	-
p__Proteobacteria.c__Alphaproteobacteria.o__Rhizobiales.f__Rhodobiaceae.g__Pyruvatibacter		0	0	-
p__candidate_division_CPR2.c__unclassified_p__candidate_division_CPR2.o__unclassified_p__candidate_division_CPR2.f__unclassified_p__candidate_division_CPR2		1.07993	0	-
p__Firmicutes.c__Clostridia.o__Clostridiales.f__Lachnospiraceae.g__Marvinbryantia	B	2.93922	2.26518	0.0282801
p__Nitrospirae.c__unclassified_p__Nitrospirae.o__unclassified_p__Nitrospirae		1.25619	0	-
p__Acidobacteria.c__Acidobacteriia.o__Bryobacterales.f__Solibacteraceae.g__Candidatus_Sulfopaludibacter		0	0	-
p__Tenericutes.c__Mollicutes.o__Acholeplasmatales.f__unclassified_o__Acholeplasmatales.g__unclassified_o__Acholeplasmatales		1.86479	0	-
p__Firmicutes.c__Clostridia.o__Clostridiales.f__Clostridiaceae.g__Thermobrachium		1.05759	0	-
p__Tenericutes.c__Mollicutes.o__Mycoplasmatales.f__Mycoplasmataceae.g__unclassified_f__Mycoplasmataceae		0	0	-
p__Actinobacteria.c__Actinobacteria.o__Micrococcales.f__Microbacteriaceae.g__Lysinibacter	B	0	1.44139	0.0162936
p__Bacteroidetes.c__Bacteroidia.o__Bacteroidales.f__Barnesiellaceae.g__Barnesiella		2.72166	0	-
p__Bacteroidetes.c__Flavobacteriia.o__Flavobacteriales.f__Flavobacteriaceae.g__Confluentibacter		0.222956	0	-
p__Acidobacteria.c__Blastocatellia.o__unclassified_c__Blastocatellia		0.619854	0	-
p__Fusobacteria.c__Fusobacteriia.o__Fusobacteriales.f__Fusobacteriaceae.g__Fusobacterium		2.54165	0	-
p__Candidatus_Raymondbacteria.c__unclassified_p__Candidatus_Raymondbacteria.o__unclassified_p__Candidatus_Raymondbacteria.f__unclassified_p__Candidatus_Raymondbacteria		0.179233	0	-
p__Bacteroidetes.c__Cytophagia.o__Cytophagales.f__Cyclobacteriaceae.g__Aquiflexum		0	0	-
p__Proteobacteria.c__Betaproteobacteria.o__Nitrosomonadales.f__Methylophilaceae.g__Candidatus_Methylopumilus		0	0	-
p__Firmicutes.c__Clostridia.o__Clostridiales.f__Syntrophomonadaceae.g__Thermohydrogenium		0.563182	0	-
p__Cyanobacteria.c__Gloeobacteria.o__Gloeobacterales.f__Gloeobacteraceae.g__Gloeobacter		0	0	-
p__Bacteroidetes.c__Sphingobacteriia.o__unclassified_c__Sphingobacteriia		2.51457	0	-
p__Proteobacteria.c__Candidatus_Muproteobacteria.o__unclassified_c__Candidatus_Muproteobacteria.f__unclassified_c__Candidatus_Muproteobacteria		0	0	-
p__Firmicutes.c__Tissierellia.o__Tissierellales.f__Gottschalkiaceae.g__unclassified_f__Gottschalkiaceae		0.325582	0	-
p__Proteobacteria.c__Deltaproteobacteria.o__Desulfobacterales.f__Desulfobulbaceae.g__Desulfocapsa		0	0	-
p__Actinobacteria.c__Actinobacteria.o__Micrococcales.f__Intrasporangiaceae.g__Tetrasphaera		1.19978	0	-
p__Proteobacteria.c__Alphaproteobacteria.o__Rhizobiales.f__Brucellaceae		0.934584	0	-
p__Acidobacteria.c__Acidobacteriia.o__Acidobacteriales.f__Acidobacteriaceae.g__Granulicella		0.180484	0	-
p__Bacteroidetes.c__Chitinophagia.o__Chitinophagales.f__Chitinophagaceae.g__Edaphocola		0	0	-
p__Proteobacteria.c__Betaproteobacteria.o__Neisseriales.f__Neisseriaceae.g__Kingella		0.893826	0	-
p__Actinobacteria.c__Actinobacteria.o__Micrococcales.f__Beutenbergiaceae		0.595256	0	-
p__Firmicutes.c__Bacilli.o__Bacillales.f__Sporolactobacillaceae.g__unclassified_f__Sporolactobacillaceae		0.813543	0	-
p__Cyanobacteria.c__unclassified_p__Cyanobacteria.o__Oscillatoriales.f__Coleofasciculaceae		0.508391	0	-
p__Aquificae.c__Aquificae.o__Aquificales.f__Hydrogenothermaceae.g__unclassified_f__Hydrogenothermaceae		0	0	-
p__Firmicutes.c__Limnochordia.o__Limnochordales.f__Limnochordaceae	B	0.514697	1.26265	0.0472018
p__Candidatus_Magasanikbacteria.c__unclassified_p__Candidatus_Magasanikbacteria.o__unclassified_p__Candidatus_Magasanikbacteria		1.11077	0	-
p__Proteobacteria.c__Betaproteobacteria.o__Burkholderiales.f__Comamonadaceae.g__Polaromonas		1.02223	0	-
p__Proteobacteria.c__Alphaproteobacteria.o__Rhodobacterales.f__Rhodobacteraceae.g__Rhodobacter		0	0	-
p__Proteobacteria.c__Betaproteobacteria.o__Rhodocyclales.f__Azonexaceae.g__Dechloromonas		2.67118	0	-
p__Proteobacteria.c__Gammaproteobacteria.o__Enterobacterales.f__Enterobacteriaceae.g__Pluralibacter		0	0	-
p__Firmicutes.c__Bacilli.o__Bacillales.f__Bacillaceae.g__Alteribacillus		0.154221	0	-
p__Proteobacteria.c__Gammaproteobacteria.o__Cellvibrionales.f__Microbulbiferaceae		0.359883	0	-
p__Proteobacteria.c__Oligoflexia.o__Bacteriovoracales.f__Halobacteriovoraceae	W	0.951977	0.856328	0.0162936
p__Cyanobacteria.c__unclassified_p__Cyanobacteria.o__Chroococcales.f__Aphanothecaceae.g__Crocosphaera		0.0881166	0	-
p__Acidobacteria.c__Holophagae.o__unclassified_c__Holophagae.f__unclassified_c__Holophagae.g__unclassified_c__Holophagae		0	0	-
p__Proteobacteria.c__Gammaproteobacteria.o__Cellvibrionales.f__Porticoccaceae.g__Porticoccus	W	0	1.82896	0.046533
p__Proteobacteria.c__Gammaproteobacteria.o__Enterobacterales.f__Enterobacteriaceae.g__Superficieibacter		0	0	-
p__Candidatus_Zambryskibacteria.c__unclassified_p__Candidatus_Zambryskibacteria		0.735116	0	-
p__Chlorobi.c__Chlorobia.o__Chlorobiales.f__Candidatus_Thermochlorobacteriaceae		0.0652149	0	-
p__Cyanobacteria.c__unclassified_p__Cyanobacteria.o__Oscillatoriales.f__Microcoleaceae.g__Microcoleus		0.495921	0	-
p__Proteobacteria.c__Alphaproteobacteria.o__Rhizobiales.f__Bradyrhizobiaceae.g__Nitrobacter		0	0	-
p__Candidatus_Nomurabacteria.c__unclassified_p__Candidatus_Nomurabacteria	B	1.84433	1.29202	0.00902344
p__Actinobacteria.c__Coriobacteriia.o__Eggerthellales.f__Eggerthellaceae.g__Eggerthella		2.85198	0	-
p__Proteobacteria.c__Gammaproteobacteria.o__Oceanospirillales.f__Oceanospirillaceae.g__Oleibacter		0	0	-
p__Planctomycetes.c__Planctomycetia.o__Planctomycetales.f__Planctomycetaceae.g__Alienimonas		0	0	-
p__Bacteroidetes.c__unclassified_p__Bacteroidetes.o__unclassified_p__Bacteroidetes.f__unclassified_p__Bacteroidetes.g__unclassified_p__Bacteroidetes		3.31148	0	-
p__Synergistetes.c__Synergistia.o__Synergistales.f__Synergistaceae.g__Aminivibrio		0.20719	0	-
p__Proteobacteria.c__Betaproteobacteria.o__Nitrosomonadales.f__Gallionellaceae.g__Sulfuriferula		0	0	-
p__Tenericutes.c__Mollicutes.o__Acholeplasmatales.f__Acholeplasmataceae.g__unclassified_f__Acholeplasmataceae		2.43948	0	-
p__Proteobacteria.c__Betaproteobacteria.o__Burkholderiales.f__Alcaligenaceae.g__Taylorella		0	0	-
p__Planctomycetes.c__Planctomycetia.o__Planctomycetales		2.77368	0	-
p__Bacteroidetes.c__Flavobacteriia.o__Flavobacteriales.f__Cryomorphaceae.g__Salibacter		0.517552	0	-
p__Proteobacteria.c__Deltaproteobacteria.o__Desulfuromonadales.f__unclassified_o__Desulfuromonadales		0	0	-
p__Firmicutes.c__Bacilli.o__Bacillales.f__Bacillaceae.g__Numidum		0.030322	0	-
p__Proteobacteria.c__Gammaproteobacteria.o__Thiotrichales.f__Thiotrichaceae.g__Beggiatoa		0.345397	0	-
p__Proteobacteria.c__Alphaproteobacteria.o__Magnetococcales.f__Candidatus_Magnetaquicoccaceae.g__Candidatus_Magnetaquicoccus		0	0	-
p__Bacteroidetes.c__Chitinophagia.o__Chitinophagales.f__Chitinophagaceae.g__Terrimonas	B	0.638362	0.784664	0.0472018
p__Firmicutes.c__Clostridia.o__Clostridiales.f__Clostridiales_Family_XII__Incertae_Sedis.g__Fusibacter	B	1.52721	0.861441	0.0162936
p__Bacteroidetes.c__Chitinophagia.o__Chitinophagales.f__Chitinophagaceae.g__Gynurincola		0	0	-
p__Firmicutes.c__Clostridia.o__Clostridiales.f__Peptococcaceae.g__unclassified_f__Peptococcaceae		2.16902	0	-
p__Bacteroidetes.c__Flavobacteriia.o__Flavobacteriales.f__Weeksellaceae.g__Elizabethkingia		1.53504	0	-
p__Proteobacteria.c__Alphaproteobacteria.o__Rhodospirillales.f__unclassified_o__Rhodospirillales.g__unclassified_o__Rhodospirillales		0.41947	0	-
p__Candidatus_Dadabacteria.c__unclassified_p__Candidatus_Dadabacteria.o__unclassified_p__Candidatus_Dadabacteria.f__unclassified_p__Candidatus_Dadabacteria		2.26325	0	-
p__Chlorobi.c__Chlorobia.o__Chlorobiales.f__Chlorobiaceae.g__Pelodictyon		0	0	-
p__Proteobacteria.c__Alphaproteobacteria.o__Rhizobiales.f__Aurantimonadaceae		2.15218	0	-
p__Proteobacteria.c__Gammaproteobacteria.o__Cardiobacteriales.f__Cardiobacteriaceae.g__Cardiobacterium		0	0	-
p__Candidatus_Atribacteria		1.95109	0	-
p__Proteobacteria.c__Betaproteobacteria.o__Burkholderiales.f__Comamonadaceae.g__Serpentinomonas		0	0	-
p__Proteobacteria.c__Alphaproteobacteria.o__Rhodospirillales.f__Geminicoccaceae.g__Geminicoccus		0	0	-
p__Proteobacteria.c__Gammaproteobacteria.o__Enterobacterales.f__Yersiniaceae.g__Samsonia		0	0	-
p__Kiritimatiellaeota.c__Kiritimatiellae		1.39061	0	-
p__Bacteroidetes.c__Bacteroidia.o__Bacteroidales.f__Odoribacteraceae.g__Culturomica		1.34723	0	-
p__Bacteroidetes.c__Cytophagia.o__Cytophagales.f__Microscillaceae.g__unclassified_f__Microscillaceae	B	0.497801	1.15062	0.00902344
p__Bacteroidetes.c__Sphingobacteriia	B	2.8049	2.19936	0.0472018
p__Proteobacteria.c__Alphaproteobacteria.o__Rhodospirillales.f__Acetobacteraceae.g__Acidomonas		0	0	-
p__Synergistetes.c__Synergistia.o__Synergistales.f__Synergistaceae.g__Aminomonas		0	0	-
p__Cyanobacteria.c__unclassified_p__Cyanobacteria.o__Oscillatoriales.f__Cyanothecaceae	B	0.432485	1.05817	0.00902344
p__Proteobacteria.c__Alphaproteobacteria.o__Sphingomonadales.f__Sphingomonadaceae.g__Sphingomonas		0.915865	0	-
p__Actinobacteria.c__Thermoleophilia.o__Solirubrobacterales.f__Conexibacteraceae		0	0	-
p__Proteobacteria.c__Gammaproteobacteria.o__Thiotrichales.f__Thiotrichaceae	B	1.30443	0.994527	0.0162936
p__Proteobacteria.c__Alphaproteobacteria.o__Rhizobiales.f__Phyllobacteriaceae.g__Zhengella		0	0	-
p__Firmicutes.c__Clostridia.o__Clostridiales.f__Ruminococcaceae.g__unclassified_f__Ruminococcaceae		4.62633	0	-
p__Proteobacteria.c__Alphaproteobacteria.o__Rhizobiales.f__unclassified_o__Rhizobiales.g__Methyloceanibacter		0	0	-
p__Candidatus_Hydrogenedentes.c__unclassified_p__Candidatus_Hydrogenedentes.o__unclassified_p__Candidatus_Hydrogenedentes.f__unclassified_p__Candidatus_Hydrogenedentes.g__unclassified_p__Candidatus_Hydrogenedentes		1.62361	0	-
p__Proteobacteria.c__Epsilonproteobacteria.o__Campylobacterales.f__Campylobacteraceae		3.1778	0	-
p__Armatimonadetes.c__Chthonomonadetes		0.792588	0	-
p__Actinobacteria.c__Actinobacteria.o__Jiangellales.f__Jiangellaceae.g__Haloactinopolyspora		0	0	-
p__Candidatus_Peregrinibacteria.c__Candidatus_Peribacteria.o__unclassified_c__Candidatus_Peribacteria.f__unclassified_c__Candidatus_Peribacteria		0.21151	0	-
p__Proteobacteria.c__Deltaproteobacteria.o__Desulfovibrionales.f__Desulfomicrobiaceae	B	0.468679	1.20385	0.0472018
p__Cyanobacteria.c__unclassified_p__Cyanobacteria.o__Nostocales.f__Scytonemataceae.g__Brasilonema		0.244322	0	-
p__Firmicutes.c__Bacilli.o__Lactobacillales	W	5.55678	5.09645	0.0472018
p__Lentisphaerae.c__Lentisphaeria.o__Lentisphaerales.f__unclassified_o__Lentisphaerales.g__unclassified_o__Lentisphaerales		0	0	-
p__Proteobacteria.c__Alphaproteobacteria.o__Rhodobacterales.f__Rhodobacteraceae.g__Rubellimicrobium		0.771481	0	-
p__Candidatus_Parcubacteria.c__unclassified_p__Candidatus_Parcubacteria	B	0.709036	0.984671	0.0282801
p__Bacteroidetes.c__Cytophagia.o__Cytophagales.f__Fulvivirgaceae.g__Ohtaekwangia		0	0	-
p__Actinobacteria.c__Actinobacteria.o__Micrococcales.f__Jonesiaceae.g__Flavimobilis		0	0	-
p__Proteobacteria.c__Betaproteobacteria.o__Rhodocyclales.f__Zoogloeaceae.g__unclassified_f__Zoogloeaceae	B	1.73808	1.46744	0.00902344
p__Proteobacteria.c__Deltaproteobacteria.o__Desulfobacterales.f__Desulfobacteraceae		1.86107	0	-
p__Calditrichaeota.c__unclassified_p__Calditrichaeota.o__unclassified_p__Calditrichaeota.f__unclassified_p__Calditrichaeota		0.866849	0	-
p__Proteobacteria.c__Gammaproteobacteria.o__Enterobacterales.f__Enterobacteriaceae.g__Klebsiella		2.04568	0	-
p__Gemmatimonadetes_d__Bacteria.c__Longimicrobia.o__Longimicrobiales		0	0	-
p__Proteobacteria.c__Alphaproteobacteria.o__Rhodospirillales.f__Rhodospirillaceae.g__Azospirillum	B	1.55191	1.07957	0.0162936
p__Cyanobacteria.c__unclassified_p__Cyanobacteria.o__Synechococcales.f__Prochlorotrichaceae.g__Halomicronema		0	0	-
p__Proteobacteria.c__Deltaproteobacteria.o__Desulfobacterales.f__Desulfobacteraceae.g__Candidatus_Magnetomorum		1.18922	0	-
p__Actinobacteria.c__Actinobacteria.o__Micrococcales.f__Dermacoccaceae.g__Branchiibius		0	0	-
p__Firmicutes.c__Erysipelotrichia.o__Erysipelotrichales.f__Erysipelotrichaceae.g__Dubosiella		1.58937	0	-
p__Candidatus_Niyogibacteria	W	0.799934	0.980998	0.00881586
p__Bacteroidetes.c__Chitinophagia.o__unclassified_c__Chitinophagia		0.981792	0	-
p__Proteobacteria.c__Gammaproteobacteria.o__Cellvibrionales.f__Spongiibacteraceae.g__Oceanicoccus		0	0	-
p__Cyanobacteria.c__unclassified_p__Cyanobacteria.o__Chroococcidiopsidales		0	0	-
p__Cyanobacteria.c__unclassified_p__Cyanobacteria.o__Nostocales.f__Tolypothrichaceae.g__Tolypothrix		0	0	-
p__Proteobacteria.c__Gammaproteobacteria.o__Oceanospirillales.f__Oceanospirillaceae.g__Pseudospirillum		0	0	-
p__Proteobacteria.c__Alphaproteobacteria.o__Kiloniellales		0.514388	0	-
p__Proteobacteria.c__Betaproteobacteria.o__Burkholderiales		2.7913	0	-
p__Firmicutes.c__Bacilli.o__Bacillales.f__Bacillaceae.g__Cytobacillus	B	1.53975	1.11277	0.00902344
p__Proteobacteria.c__Betaproteobacteria.o__Neisseriales.f__Neisseriaceae.g__Chitinolyticbacter		0	0	-
p__Proteobacteria.c__Gammaproteobacteria.o__Methylococcales.f__Methylococcaceae.g__Methylomarinum		0	0	-
p__Proteobacteria.c__Gammaproteobacteria.o__Enterobacterales.f__Morganellaceae		1.5613	0	-
p__Proteobacteria.c__Gammaproteobacteria.o__Oceanospirillales.f__Halomonadaceae.g__Cobetia		0	0	-
p__Candidatus_Komeilibacteria		0	0	-
p__Candidatus_Goldbacteria.c__unclassified_p__Candidatus_Goldbacteria.o__unclassified_p__Candidatus_Goldbacteria.f__unclassified_p__Candidatus_Goldbacteria		0	0	-
p__Proteobacteria.c__Deltaproteobacteria.o__Syntrophobacterales		1.92002	0	-
p__Candidatus_Poribacteria.c__unclassified_p__Candidatus_Poribacteria.o__unclassified_p__Candidatus_Poribacteria.f__unclassified_p__Candidatus_Poribacteria.g__unclassified_p__Candidatus_Poribacteria		1.50244	0	-
p__Acidobacteria.c__Blastocatellia.o__Blastocatellales	W	0.717682	0.828854	0.0282801
p__Firmicutes.c__Tissierellia.o__Tissierellales.f__Peptoniphilaceae.g__Helcococcus		1.46551	0	-
p__Proteobacteria.c__Gammaproteobacteria.o__Pasteurellales.f__Pasteurellaceae.g__Histophilus	B	0.628422	0.872718	0.0282801
p__Proteobacteria.c__Gammaproteobacteria.o__Enterobacterales.f__Morganellaceae.g__Proteus_f__Morganellaceae		1.16111	0	-
p__Candidatus_Yonathbacteria.c__unclassified_p__Candidatus_Yonathbacteria		0.739392	0	-
p__Proteobacteria.c__Alphaproteobacteria.o__Rhodobacterales.f__Rhodobacteraceae.g__Silicimonas		0	0	-
p__Candidatus_Lindowbacteria		0	0	-
p__Candidatus_Kerfeldbacteria	B	0.649211	0.836315	0.0472018
p__Firmicutes.c__Clostridia.o__Clostridiales.f__Ruminococcaceae.g__Hydrogenoanaerobacterium		2.33656	0	-
p__Candidatus_Colwellbacteria.c__unclassified_p__Candidatus_Colwellbacteria.o__unclassified_p__Candidatus_Colwellbacteria.f__unclassified_p__Candidatus_Colwellbacteria.g__unclassified_p__Candidatus_Colwellbacteria		0	0	-
p__Planctomycetes.c__Planctomycetia.o__Gemmatales.f__Gemmataceae.g__Limnoglobus		0	0	-
p__Armatimonadetes		1.88148	0	-
p__Caldiserica.c__Caldisericia.o__Caldisericales.f__Caldisericaceae.g__Caldisericum		0.564546	0	-
p__Planctomycetes.c__Planctomycetia.o__Planctomycetales.f__Planctomycetaceae.g__Schlesneria	W	0.451024	1.43153	0.00902344
p__Firmicutes.c__Clostridia.o__Clostridiales.f__Hungateiclostridiaceae.g__Ruminiclostridium		2.48195	0	-
p__Planctomycetes.c__Planctomycetia.o__Isosphaerales.f__Isosphaeraceae		0.967041	0	-
p__Candidatus_Fermentibacteria.c__unclassified_p__Candidatus_Fermentibacteria.o__unclassified_p__Candidatus_Fermentibacteria		0.4045	0	-
p__Proteobacteria.c__Gammaproteobacteria.o__Chromatiales.f__Chromatiaceae.g__Thioflavicoccus		0	0	-
p__Bacteroidetes.c__Bacteroidia.o__Bacteroidales.f__Barnesiellaceae.g__Coprobacter		2.18349	0	-
p__Firmicutes.c__Clostridia.o__Clostridiales.f__unclassified_o__Clostridiales.g__Proteiniborus		1.517	0	-
p__Actinobacteria.c__Actinobacteria.o__Micrococcales.f__Cellulomonadaceae.g__Oerskovia		0	0	-
p__Proteobacteria.c__Alphaproteobacteria.o__Rhodobacterales.f__unclassified_o__Rhodobacterales.g__unclassified_o__Rhodobacterales		0.189471	0	-
p__Firmicutes.c__Clostridia.o__Clostridiales.f__Clostridiales_Family_XII__Incertae_Sedis		1.91422	0	-
p__Proteobacteria.c__Betaproteobacteria.o__Nitrosomonadales.f__unclassified_o__Nitrosomonadales		0.806976	0	-
p__Firmicutes.c__Bacilli.o__Bacillales.f__Bacillaceae.g__Pueribacillus		0.313299	0	-
p__Firmicutes.c__Clostridia.o__Clostridiales.f__Ruminococcaceae.g__Anaerofilum		2.27561	0	-
p__Bacteroidetes.c__Sphingobacteriia.o__Sphingobacteriales.f__Sphingobacteriaceae.g__Mucilaginibacter		1.83296	0	-
p__Proteobacteria.c__Gammaproteobacteria.o__Acidiferrobacterales.f__Acidiferrobacteraceae		0.57711	0	-
p__Bacteroidetes.c__Cytophagia.o__Cytophagales.f__Cytophagaceae.g__Allopseudarcicella		0	0	-
p__Thermodesulfobacteria_d__Bacteria.c__unclassified_p__Thermodesulfobacteria_d__Bacteria	B	0.510102	0.727368	0.0162936
p__Firmicutes.c__Clostridia.o__Clostridiales.f__Lachnospiraceae.g__Oribacterium	B	3.40875	3.07384	0.00902344
p__Candidatus_Margulisbacteria.c__Candidatus_Termititenacia		0.580716	0	-
p__Proteobacteria.c__Alphaproteobacteria.o__Parvularculales		0	0	-
p__Proteobacteria.c__Gammaproteobacteria.o__Xanthomonadales.f__Rhodanobacteraceae.g__Frateuria		0	0	-
p__Bacteroidetes.c__Cytophagia.o__Cytophagales.f__Cytophagaceae.g__Dyadobacter	B	0.977088	0.905494	0.0162936
p__Firmicutes.c__Clostridia.o__unclassified_c__Clostridia		4.32948	0	-
p__Actinobacteria.c__Actinobacteria.o__Streptosporangiales		1.1872	0	-
p__Firmicutes.c__Clostridia.o__Clostridiales.f__Peptostreptococcaceae.g__Criibacterium		1.57477	0	-
p__Firmicutes.c__Bacilli.o__Bacillales.f__Staphylococcaceae.g__Auricoccus		0.280251	0	-
p__Bacteroidetes.c__Bacteroidia.o__Marinilabiliales.f__Marinilabiliaceae.g__Alkaliflexus		1.16057	0	-
p__Coprothermobacterota.c__Coprothermobacteria.o__Coprothermobacterales.f__Coprothermobacteraceae.g__Coprothermobacter		0.63643	0	-
p__Bacteroidetes.c__Cytophagia.o__Cytophagales.f__Marivirgaceae		0.546331	0	-
p__Chloroflexi.c__Anaerolineae.o__Anaerolineales.f__Anaerolineaceae.g__Thermanaerothrix		0	0	-
p__candidate_division_NC10.c__unclassified_p__candidate_division_NC10.o__unclassified_p__candidate_division_NC10.f__unclassified_p__candidate_division_NC10		0.0716464	0	-
p__Proteobacteria.c__Betaproteobacteria.o__Rhodocyclales.f__Rhodocyclaceae.g__Rugosibacter		0	0	-
p__Candidatus_Vogelbacteria		0	0	-
p__candidate_division_Zixibacteria.c__unclassified_p__candidate_division_Zixibacteria.o__unclassified_p__candidate_division_Zixibacteria	B	1.08684	0.982601	0.0162936
p__Firmicutes.c__Clostridia.o__Halanaerobiales.f__Halobacteroidaceae.g__Acetohalobium		0.0286036	0	-
p__Proteobacteria.c__Gammaproteobacteria.o__Xanthomonadales.f__Xanthomonadaceae.g__unclassified_f__Xanthomonadaceae		0.269874	0	-
p__Candidatus_Riflebacteria.c__unclassified_p__Candidatus_Riflebacteria	B	2.05259	1.41062	0.0472018
p__Proteobacteria.c__Gammaproteobacteria.o__Alteromonadales.f__Ferrimonadaceae	B	0.504384	1.11665	0.0282801
p__Proteobacteria.c__Alphaproteobacteria.o__Micropepsales		0.210808	0	-
p__Balneolaeota.c__Balneolia.o__Balneolales.f__Balneolaceae.g__Rhodohalobacter	B	0.692432	1.11691	0.0282801
p__Cyanobacteria.c__unclassified_p__Cyanobacteria.o__Nostocales.f__Aphanizomenonaceae.g__Nodularia_f__Aphanizomenonaceae		0	0	-
p__Candidatus_Wolfebacteria.c__unclassified_p__Candidatus_Wolfebacteria.o__unclassified_p__Candidatus_Wolfebacteria.f__unclassified_p__Candidatus_Wolfebacteria	B	0.921058	0.901473	0.00902344
p__Firmicutes.c__Tissierellia.o__Tissierellales.f__Peptoniphilaceae.g__Anaerosphaera		0.987825	0	-
p__Firmicutes.c__Bacilli.o__Bacillales.f__Listeriaceae.g__Listeria		2.3583	0	-
p__Bacteroidetes.c__Cytophagia.o__Cytophagales.f__Amoebophilaceae.g__Candidatus_Amoebophilus	W	0.508961	1.04886	0.0472018
p__Bacteroidetes.c__Flavobacteriia.o__Flavobacteriales.f__Flavobacteriaceae.g__Tamlana		0.5243	0	-
p__Proteobacteria.c__Gammaproteobacteria.o__Pasteurellales.f__Pasteurellaceae.g__Ursidibacter		0	0	-
p__Tenericutes.c__Mollicutes.o__Entomoplasmatales.f__Spiroplasmataceae	B	1.23934	0.994273	0.00902344
p__Firmicutes.c__Clostridia.o__Clostridiales.f__Clostridiales_Family_XIII__Incertae_Sedis.g__Aminipila		2.48182	0	-
p__Fusobacteria.c__unclassified_p__Fusobacteria		1.14518	0	-
p__Proteobacteria.c__Alphaproteobacteria.o__Sphingomonadales.f__Sphingomonadaceae		1.55007	0	-
p__Firmicutes.c__Bacilli.o__Bacillales.f__Bacillaceae.g__Gracilibacillus		1.18811	0	-
p__Proteobacteria.c__Alphaproteobacteria.o__Parvularculales.f__Parvularculaceae.g__unclassified_f__Parvularculaceae		0	0	-
p__Verrucomicrobia.c__Opitutae.o__Opitutales.f__Opitutaceae		1.22031	0	-
p__candidate_division_CPR3.c__unclassified_p__candidate_division_CPR3	B	0.257576	1.47003	0.027803
p__Proteobacteria.c__Gammaproteobacteria.o__unclassified_c__Gammaproteobacteria.f__unclassified_c__Gammaproteobacteria.g__Candidatus_Nardonella		0	0	-
p__Proteobacteria.c__Deltaproteobacteria.o__Desulfobacterales.f__Desulfobacteraceae.g__Desulforegula	W	0.16413	1.5249	0.0282801
p__Firmicutes.c__Clostridia.o__Clostridiales.f__Xylanivirgaceae		1.31725	0	-
p__Actinobacteria.c__Actinobacteria.o__Streptosporangiales.f__Streptosporangiaceae.g__Herbidospora		0	0	-
p__Proteobacteria.c__Gammaproteobacteria.o__Oceanospirillales.f__Oceanospirillaceae.g__Nitrincola		0.527555	0	-
p__Bacteroidetes.c__Bacteroidia.o__Bacteroidales.f__unclassified_o__Bacteroidales.g__Candidatus_Azobacteroides		0	0	-
p__Actinobacteria.c__Rubrobacteria.o__Gaiellales.f__unclassified_o__Gaiellales.g__unclassified_o__Gaiellales		0	0	-
p__Thermotogae.c__Thermotogae.o__Thermotogales.f__unclassified_o__Thermotogales		0	0	-
p__Cyanobacteria.c__unclassified_p__Cyanobacteria.o__Nostocales.f__Scytonemataceae.g__Scytonema		0.566491	0	-
p__Chloroflexi.c__Caldilineae.o__Caldilineales.f__Caldilineaceae		0.599025	0	-
p__Deinococcus_Thermus.c__Deinococci.o__Thermales.f__Thermaceae.g__Thermus		1.1261	0	-
p__Bacteroidetes.c__Cytophagia.o__Cytophagales.f__Marivirgaceae.g__Marivirga		0.546331	0	-
p__Candidatus_Margulisbacteria.c__unclassified_p__Candidatus_Margulisbacteria		0.564789	0	-
p__Ignavibacteriae.c__Ignavibacteria.o__Ignavibacteriales		1.45736	0	-
p__Firmicutes.c__Clostridia.o__Clostridiales.f__Clostridiales_Family_XIII__Incertae_Sedis.g__Emergencia		3.11722	0	-
p__Thermotogae.c__Thermotogae.o__Thermotogales.f__Fervidobacteriaceae.g__Thermosipho_f__Fervidobacteriaceae		1.13281	0	-
p__Candidatus_Margulisbacteria.c__Candidatus_Marinamargulisbacteria.o__unclassified_c__Candidatus_Marinamargulisbacteria.f__unclassified_c__Candidatus_Marinamargulisbacteria		0	0	-
p__Armatimonadetes.c__Armatimonadia.o__Capsulimonadales		0.0403397	0	-
p__Proteobacteria.c__Gammaproteobacteria.o__Xanthomonadales.f__Rhodanobacteraceae.g__Pseudofulvimonas		0	0	-
p__Proteobacteria.c__Gammaproteobacteria.o__Aeromonadales.f__unclassified_o__Aeromonadales.g__unclassified_o__Aeromonadales		0.872613	0	-
p__Verrucomicrobia.c__Verrucomicrobiae.o__Verrucomicrobiales.f__Verrucomicrobia_subdivision_3.g__Pedosphaera		0.857108	0	-
p__Chlamydiae.c__Chlamydiia.o__Parachlamydiales.f__Criblamydiaceae.g__Criblamydia		0	0	-
p__Candidatus_Kuenenbacteria		0.518609	0	-
p__Candidatus_Ryanbacteria.c__unclassified_p__Candidatus_Ryanbacteria		0	0	-
p__Candidatus_Sumerlaeota.c__unclassified_p__Candidatus_Sumerlaeota.o__unclassified_p__Candidatus_Sumerlaeota.f__unclassified_p__Candidatus_Sumerlaeota.g__unclassified_p__Candidatus_Sumerlaeota		1.25382	0	-
p__Proteobacteria.c__Gammaproteobacteria.o__Oceanospirillales.f__Halomonadaceae.g__Carnimonas		0	0	-
p__Actinobacteria.c__Acidimicrobiia.o__Acidimicrobiales.f__Acidimicrobiaceae.g__Acidiferrimicrobium		0	0	-
p__Proteobacteria.c__Alphaproteobacteria.o__Rhizobiales.f__Phyllobacteriaceae.g__Paramesorhizobium		0	0	-
p__Proteobacteria.c__Deltaproteobacteria.o__Myxococcales.f__Kofleriaceae.g__unclassified_f__Kofleriaceae		0	0	-
p__Balneolaeota.c__Balneolia.o__Balneolales		1.44375	0	-
p__Armatimonadetes.c__Armatimonadia.o__Capsulimonadales.f__Capsulimonadaceae		0.0403397	0	-
p__Actinobacteria.c__Actinobacteria.o__Propionibacteriales.f__Propionibacteriaceae.g__unclassified_f__Propionibacteriaceae		0	0	-
p__Firmicutes.c__Clostridia.o__Clostridiales.f__Peptococcaceae.g__Desulfotomaculum		1.87671	0	-
p__Proteobacteria.c__Alphaproteobacteria.o__Rhodospirillales.f__unclassified_o__Rhodospirillales.g__Reyranella	B	0	1.64585	0.00820774
p__Verrucomicrobia.c__Opitutae.o__Opitutales.f__Opitutaceae.g__Rariglobus		0	0	-
p__Planctomycetes.c__Phycisphaerae.o__Sedimentisphaerales	W	0.900749	0.844999	0.0282801
p__Proteobacteria.c__Alphaproteobacteria.o__Rhizobiales.f__Hyphomicrobiaceae.g__Hyphomicrobium		0.866108	0	-
p__Proteobacteria.c__Gammaproteobacteria.o__Enterobacterales.f__Enterobacteriaceae.g__Candidatus_Purcelliella	B	0	1.35428	0.0186029
p__Proteobacteria.c__Alphaproteobacteria.o__Caulobacterales.f__Caulobacteraceae.g__Woodsholea		0	0	-
p__Firmicutes.c__Bacilli.o__Lactobacillales.f__Leuconostocaceae		2.29419	0	-
p__Proteobacteria.c__Gammaproteobacteria.o__Alteromonadales.f__Shewanellaceae		1.02819	0	-
p__Chlamydiae.c__Chlamydiia.o__Parachlamydiales.f__Parachlamydiaceae		0.103959	0	-
p__Firmicutes.c__Tissierellia.o__Tissierellales.f__Peptoniphilaceae.g__unclassified_f__Peptoniphilaceae		0.40385	0	-
p__Proteobacteria.c__Alphaproteobacteria.o__Rhizobiales.f__Phyllobacteriaceae.g__Aminobacter	B	0.189501	1.44356	0.00820774
p__Armatimonadetes.c__unclassified_p__Armatimonadetes.o__unclassified_p__Armatimonadetes.f__unclassified_p__Armatimonadetes.g__unclassified_p__Armatimonadetes		1.84022	0	-
p__Firmicutes.c__Clostridia.o__Clostridiales.f__unclassified_o__Clostridiales		4.98593	0	-
p__Tenericutes.c__Mollicutes.o__Entomoplasmatales.f__Entomoplasmataceae		0.563728	0	-
p__Actinobacteria.c__Coriobacteriia.o__Eggerthellales.f__Eggerthellaceae.g__Arabia		1.81651	0	-
p__Firmicutes.c__Bacilli.o__Bacillales.f__Sporolactobacillaceae.g__Sinobaca		0	0	-
p__Firmicutes.c__Negativicutes.o__Veillonellales.f__Veillonellaceae.g__Veillonella	B	2.58352	2.11984	0.0162936
p__Actinobacteria.c__Actinobacteria.o__Micrococcales.f__Microbacteriaceae.g__Rhodoluna		0	0	-
p__Candidatus_Spechtbacteria.c__unclassified_p__Candidatus_Spechtbacteria.o__unclassified_p__Candidatus_Spechtbacteria.f__unclassified_p__Candidatus_Spechtbacteria.g__unclassified_p__Candidatus_Spechtbacteria		0	0	-
p__Proteobacteria.c__Gammaproteobacteria.o__Vibrionales.f__Vibrionaceae.g__Photobacterium		1.16533	0	-
p__Verrucomicrobia.c__Spartobacteria.o__unclassified_c__Spartobacteria.f__unclassified_c__Spartobacteria		1.46377	0	-
p__Candidatus_Azambacteria.c__unclassified_p__Candidatus_Azambacteria.o__unclassified_p__Candidatus_Azambacteria		0	0	-
p__Actinobacteria.c__Actinobacteria.o__Micrococcales.f__Micrococcaceae.g__Zhihengliuella		0	0	-
p__Candidatus_Sumerlaeota.c__Candidatus_Sumerlaeia.o__Candidatus_Sumerlaeales		0	0	-
p__Proteobacteria.c__Betaproteobacteria.o__unclassified_c__Betaproteobacteria.f__unclassified_c__Betaproteobacteria.g__Candidatus_Kinetoplastibacterium		0.19737	0	-
[truncated: 2,438 more rows]

## Sheet: Table S3
Table S3 Expression matrix of whole genes quantified by rpm.
Gene_id	Gene name	Gene description	FC(B/W)	Log2FC(B/W)	Pvalue	Padjust	Significant	Regulate	B1	B2	B3	B4	B5	W10	W6	W7	W8	W9	B	W
ENSSSCG00000051033		-	8.812	3.13955	1.67405e-11	3.90856e-07	yes	up	1.13	0.89	2.54	1.61	2.04	0.14	0.07	0.25	0.22	0.42	1.642	0.22
ENSSSCG00000010190		actin alpha 1, skeletal muscle [Source:NCBI gene (formerly Entrezgene);Acc:100154254]	0.011	-6.44255	3.16771e-08	0.000369799	yes	down	0.04	0	0	0	0.19	2.34	1.25	0.34	2.1	19.45	0.046	5.096
ENSSSCG00000036341		-	186.541	7.54335	3.51569e-07	0.00273615	yes	up	2.48	0.52	1.11	1.7	0	0	0	0	0	0	1.162	0
ENSSSCG00000047466		-	2.086	1.06077	6.89406e-07	0.00402407	yes	up	3.63	8.37	9.67	11.78	11.6	3.52	4.63	4.69	4.99	6.18	9.01	4.802
ENSSSCG00000008228	GNLY	granulysin [Source:VGNC Symbol;Acc:VGNC:102570]	12.332	3.62434	1.10143e-05	0.0514323	yes	up	1605.77	221.92	1119.07	55.55	179.53	122.18	48.61	71.25	25.75	94.52	636.368	72.462
ENSSSCG00000027017		nuclear receptor subfamily 1 group D member 2 [Source:VGNC Symbol;Acc:VGNC:99726]	2.312	1.20933	1.97982e-05	0.0770413	yes	up	5.37	6.85	11.95	12.4	7.59	3.32	4.38	2.92	3.69	8.17	8.832	4.496
ENSSSCG00000006140	CA2	carbonic anhydrase 2 [Source:VGNC Symbol;Acc:VGNC:98746]	0.148	-2.75902	2.77077e-05	0.0924172	yes	down	0.55	7.83	6.29	33.93	19.29	109.93	135.81	76.86	82.24	61.51	13.578	93.27
ENSSSCG00000026232	FAM184B	family with sequence similarity 184 member B [Source:VGNC Symbol;Acc:VGNC:87938]	0.1	-3.3168	4.63885e-05	0.135385	yes	down	0.03	0.06	0.03	0.14	0.09	0.75	0.13	0.07	2.04	1.92	0.07	0.982
ENSSSCG00000010334	SFTPD	surfactant protein D [Source:VGNC Symbol;Acc:VGNC:92782]	0.075	-3.73966	7.09808e-05	0.18414	yes	down	0.08	0.41	0.42	0.28	0.57	0.49	16.8	0.64	7.04	0.19	0.352	5.032
ENSSSCG00000017236	CD300C	CD300c molecule [Source:NCBI gene (formerly Entrezgene);Acc:100514248]	2.526	1.33681	9.87676e-05	0.212647	yes	up	11.51	18.1	9.97	19.31	24.43	9.39	6.32	3.82	7.42	11.78	16.664	7.746
ENSSSCG00000002546	XRCC3	X-ray repair cross complementing 3 [Source:VGNC Symbol;Acc:VGNC:95010]	0.44	-1.18595	0.000100185	0.212647	yes	down	0.77	2.14	3.99	3.68	3.21	7.17	5.87	6.4	7.76	5.84	2.758	6.608
ENSSSCG00000039553	ASPG	asparaginase [Source:VGNC Symbol;Acc:VGNC:85583]	5.118	2.35562	0.00013757	0.267666	yes	up	0.49	0.43	0.82	0.81	1.31	0.3	0	0.07	0.3	0.16	0.772	0.166
ENSSSCG00000051300		-	4.497	2.169	0.000303939	0.446811	yes	up	0.08	0.46	0.4	0.78	0.48	0.07	0.11	0.18	0.12	0.02	0.44	0.1
ENSSSCG00000003894	CYP4B1	cytochrome P450 family 4 subfamily B member 1 [Source:VGNC Symbol;Acc:VGNC:104200]	0.208	-2.26565	0.000306192	0.446811	yes	down	4.43	34.99	6.97	5.36	58.33	108.86	84.57	216.76	59.94	94.68	22.016	112.962
ENSSSCG00000003048		-	0.224	-2.15969	0.000400347	0.549841	yes	down	1.77	0.42	1.9	1.03	1.76	4.77	5.51	11.59	11.39	1.87	1.376	7.026
ENSSSCG00000046656		-	33.999	5.08743	0.000548215	0.586428	yes	up	0.14	0.01	0.02	0.18	0.06	0	0	0	0	0	0.082	0
ENSSSCG00000000419	RDH16	retinol dehydrogenase 16 (all-trans) [Source:NCBI gene (formerly Entrezgene);Acc:100511633]	4.125	2.04447	0.000572292	0.586428	yes	up	1.74	13.26	1.5	3.56	1.6	0.89	1.48	1.23	1.28	0.68	4.332	1.112
ENSSSCG00000013344	ANO5	anoctamin 5 [Source:VGNC Symbol;Acc:VGNC:85358]	0.072	-3.79863	0.000680761	0.586428	yes	down	0.03	0	0.11	0.1	0.03	1.68	0.05	0.04	0.06	2.56	0.054	0.878
ENSSSCG00000038929	CEMIP	cell migration inducing hyaluronidase 1 [Source:VGNC Symbol;Acc:VGNC:86542]	0.128	-2.96534	0.000681882	0.586428	yes	down	0.63	0.37	0.38	0.49	0.61	0.52	0.69	0.54	18.9	3.56	0.496	4.842
ENSSSCG00000047515		-	4.043	2.01552	0.000684856	0.586428	yes	up	2.64	8.8	2.36	1.24	5.51	2.15	0.75	0.64	1.3	1.06	4.11	1.18
ENSSSCG00000001906	CYP1A1	cytochrome P450 family 1 subfamily A member 1 [Source:VGNC Symbol;Acc:VGNC:103347]	6.635	2.72999	0.000686086	0.586428	yes	up	0.55	0.42	0.72	9.15	5.23	0.73	0.21	0.35	0.11	1.14	3.214	0.508
ENSSSCG00000002552	TDRD9	tudor domain containing 9 [Source:VGNC Symbol;Acc:VGNC:93851]	7.186	2.84514	0.000715309	0.586428	yes	up	0.02	0.78	0.2	0.23	0.35	0	0.07	0.09	0.03	0.06	0.316	0.05
ENSSSCG00000040088		-	27.814	4.79775	0.000718415	0.586428	yes	up	0.04	2.37	0.15	2.54	0	0.09	0	0	0.05	0.08	1.02	0.044
ENSSSCG00000036933	NR1D1	nuclear receptor subfamily 1 group D member 1 [Source:VGNC Symbol;Acc:VGNC:90869]	3.206	1.68069	0.000721672	0.586428	yes	up	20.19	17.16	9.17	12.01	6.89	6.1	2.58	5.94	4.48	8.17	13.084	5.454
ENSSSCG00000002700		synaptonemal complex central element protein 1 like [Source:VGNC Symbol;Acc:VGNC:93651]	15.39	3.94391	0.000761101	0.586428	yes	up	0.89	0.37	0.2	0.08	0.15	0.08	0.04	0	0	0.05	0.338	0.034
ENSSSCG00000007366	MYBL2	MYB proto-onco like 2 [Source:VGNC Symbol;Acc:VGNC:103997]	0.419	-1.25524	0.000774053	0.586428	yes	down	5.03	14.88	28.65	25.72	34.66	41.45	55.52	58.59	71.83	42	21.788	53.878
ENSSSCG00000029291		-	0.166	-2.59336	0.000778622	0.586428	yes	down	0	0	0.06	0.03	0.07	0.1	0.33	0.09	0.27	0.17	0.032	0.192
ENSSSCG00000010452	IFIT1	interferon induced protein with tetratricopeptide repeats 3 [Source:VGNC Symbol;Acc:VGNC:107401]	3.025	1.59686	0.000874857	0.638318	yes	up	13.56	62.8	17.33	25.25	15.92	15.32	5.72	8.35	9.64	13.86	26.972	10.578
ENSSSCG00000033883		-	2.111	1.07766	0.000922749	0.645437	yes	up	17.34	21.48	14.7	20.73	14.96	12.67	10.25	9.43	6.21	12.75	17.842	10.262
ENSSSCG00000011904	UPK1B	uroplakin 1B [Source:VGNC Symbol;Acc:VGNC:94722]	0.243	-2.03944	0.000939903	0.645437	yes	down	0.48	0.88	1.5	0.66	1.36	4.75	0.59	5.57	8.57	1.89	0.976	4.274
ENSSSCG00000032525		-	0.145	-2.78791	0.00100762	0.670515	yes	down	0.06	0.73	0.5	0.27	0.7	1.28	0.52	1.65	10.93	0.34	0.452	2.944
ENSSSCG00000033675	SPAI-2	sodium/potassium ATPase inhibitor SPAI-2 [Source:NCBI gene (formerly Entrezgene);Acc:445518]	0.092	-3.43793	0.0011023	0.68234	yes	down	15	8.81	45.97	902.85	651.04	586.17	2613.76	3102.66	9648.17	361.04	324.734	3262.36
ENSSSCG00000040057	EOMES	eomesodermin [Source:VGNC Symbol;Acc:VGNC:87719]	3.476	1.79727	0.00115048	0.688752	yes	up	0.15	2.18	2.83	1.76	1.16	0.5	0.6	0.64	0.35	0.34	1.616	0.486
ENSSSCG00000031414		-	0.172	-2.53911	0.00131083	0.725217	yes	down	0.2	0.21	0.39	0.54	0.58	5.04	0.27	0.63	0.26	7.46	0.384	2.732
ENSSSCG00000037120	TK1	thymidine kinase 1 [Source:VGNC Symbol;Acc:VGNC:94007]	0.477	-1.06803	0.00131871	0.725217	yes	down	4.14	30.31	42.6	66.74	43.26	51.88	83.09	47.5	89.75	47.51	37.41	63.946
ENSSSCG00000007717	METTL27	methyltransferase like 27 [Source:VGNC Symbol;Acc:VGNC:98126]	0.459	-1.1246	0.00132974	0.725217	yes	down	2.84	4.26	6.02	7.31	4.92	8.12	19.44	13.35	9.73	7.57	5.07	11.642
ENSSSCG00000023749		myo-inositol oxygenase [Source:NCBI gene (formerly Entrezgene);Acc:397189]	0.305	-1.71348	0.00140287	0.725217	yes	down	0.43	0.36	0.44	0.43	1.22	0.78	1.24	0.94	4.17	1.72	0.576	1.77
ENSSSCG00000017797	SLC6A4	solute carrier family 6 member 4 [Source:VGNC Symbol;Acc:VGNC:93164]	3.138	1.6497	0.00141906	0.725217	yes	up	0.08	0.7	0.38	0.54	0.55	0.08	0.1	0.08	0.28	0.28	0.45	0.164
ENSSSCG00000041051		-	0.059	-4.09178	0.00142659	0.725217	yes	down	0	0.03	0	0	0	2.43	1.05	1.97	5.51	1.39	0.006	2.47
ENSSSCG00000036208	SHMT1	serine hydroxymethyltransferase 1 [Source:VGNC Symbol;Acc:VGNC:92855]	0.412	-1.27988	0.00151278	0.725217	yes	down	1.7	3.93	8.83	8.88	13.44	12.1	21.24	17.83	25.8	14.75	7.356	18.344
ENSSSCG00000032053	ST8SIA5	ST8 alpha-N-acetyl-neuraminide alpha-2,8-sialyltransferase 5 [Source:VGNC Symbol;Acc:VGNC:93520]	2.25	1.17023	0.001544	0.725217	yes	up	0.43	0.46	0.99	0.73	1.25	0.45	0.61	0.17	0.71	0.27	0.772	0.442
ENSSSCG00000040001	TNFRSF25	TNF receptor superfamily member 25 [Source:VGNC Symbol;Acc:VGNC:94266]	2.675	1.41957	0.00155666	0.725217	yes	up	0.65	2.6	2.08	2.75	3.51	1.42	0.92	0.62	0.91	1.06	2.318	0.986
ENSSSCG00000046958		-	0.266	-1.9082	0.00158412	0.725217	yes	down	0.08	0.36	1.5	0.79	1.02	0.77	3.04	5.27	1.94	4.13	0.75	3.03
ENSSSCG00000000683	CDCA3	cell division cycle associated 3 [Source:VGNC Symbol;Acc:VGNC:86466]	0.494	-1.01661	0.00166337	0.732764	yes	down	4.53	10.09	21.66	22.85	25.29	31.45	34.48	33.4	43.35	27.47	16.884	34.03
ENSSSCG00000040725	IL11	interleukin 11 [Source:VGNC Symbol;Acc:VGNC:89078]	0.039	-4.67563	0.00175721	0.749225	yes	down	0.1	0	0	0	0.19	0	0.13	1.25	7.17	0.33	0.058	1.776
ENSSSCG00000031875	ZNF469	zinc finger protein 469 [Source:VGNC Symbol;Acc:VGNC:95245]	0.263	-1.92932	0.00177848	0.749225	yes	down	0	0.02	0.05	0.04	0.08	0.17	0.12	0.09	0.06	0.39	0.038	0.166
ENSSSCG00000035226		-	14.044	3.81189	0.00187163	0.766645	yes	up	0.05	3.89	8.33	8.3	1.18	0	0.47	0	1.68	0	4.35	0.43
ENSSSCG00000050959		-	7.311	2.87002	0.00207567	0.809256	yes	up	0.53	0.1	2.4	2.52	0.12	0.41	0.25	0	0.01	0.01	1.134	0.136
ENSSSCG00000016301	SAG	S-antigen visual arrestin [Source:VGNC Symbol;Acc:VGNC:95476]	4.635	2.21266	0.00211708	0.810319	yes	up	27.51	4.93	9.31	7.17	5.67	6.54	2.75	2.57	1.61	2.01	10.918	3.096
ENSSSCG00000017032		-	0.474	-1.07729	0.00216698	0.816044	yes	down	3.77	8.34	16.09	15.33	17.03	26.53	35.53	33.83	21.45	17.59	12.112	26.986
ENSSSCG00000015335	DYNC1I1	dynein cytoplasmic 1 intermediate chain 1 [Source:VGNC Symbol;Acc:VGNC:87496]	2.762	1.46555	0.00222865	0.825945	yes	up	1.21	0.59	1.49	1.53	0.83	0.47	0.29	0.22	0.48	1.09	1.13	0.51
ENSSSCG00000026043		-	0.156	-2.68084	0.00236275	0.861962	yes	down	2.09	8.23	5.02	3.48	30.45	79.08	2.83	13.43	147.65	46.38	9.854	57.874
ENSSSCG00000008319	CD207	CD207 molecule [Source:VGNC Symbol;Acc:VGNC:86397]	2.853	1.51255	0.00240842	0.865104	yes	up	0.8	2.6	3.41	2.27	4.37	1.94	0.47	0.35	0.81	1.5	2.69	1.014
ENSSSCG00000006693	PDZK1	PDZ domain containing 1 [Source:VGNC Symbol;Acc:VGNC:98832]	3.879	1.95566	0.00250248	0.865799	yes	up	0.32	10.01	2.43	4.4	0.93	0.51	1.12	0.49	0.36	1.78	3.618	0.852
ENSSSCG00000038515		-	0.34	-1.55513	0.00250262	0.865799	yes	down	0.74	2.11	2.89	2.01	7.56	4.71	5.84	17.38	6.57	12.28	3.062	9.356
ENSSSCG00000017755	NOS2	nitric oxide synthase 2 [Source:VGNC Symbol;Acc:VGNC:99024]	0.358	-1.48259	0.0025216	0.865799	yes	down	0.42	1.9	1.77	1.57	5.04	9.4	3.04	8.06	5.93	4.63	2.14	6.212
ENSSSCG00000035677	EPOP	elongin BC and polycomb repressive complex 2 associated protein [Source:VGNC Symbol;Acc:VGNC:87745]	0.083	-3.58316	0.00262521	0.87562	yes	down	0	0	0.07	0	0.07	0.32	0.27	0.47	0.56	0.17	0.028	0.358
ENSSSCG00000010400	MSMB	microseminoprotein beta [Source:VGNC Symbol;Acc:VGNC:98141]	0.236	-2.08134	0.00272556	0.894938	yes	down	4.24	3.21	11.55	6.34	9.33	59.12	5.45	42.2	3.06	52.48	6.934	32.462
ENSSSCG00000013117	CBLIF	cobalamin binding intrinsic factor [Source:VGNC Symbol;Acc:VGNC:86225]	0.153	-2.70888	0.00275979	0.894938	yes	down	0	1.24	0.68	0.21	1.07	6.96	6.78	5.15	1.91	0.19	0.64	4.198
ENSSSCG00000042319		-	5.981	2.58031	0.00287595	0.906442	yes	up	5.31	0.29	2.04	2.15	0.61	0.78	0.41	0.12	0.31	0.67	2.08	0.458
ENSSSCG00000030388	UPP1	uridine phosphorylase 1 [Source:VGNC Symbol;Acc:VGNC:94725]	0.375	-1.41657	0.00291173	0.906442	yes	down	8.81	11.19	48.35	26.9	19.1	52.44	84.52	32.48	112.82	38.94	22.87	64.24
ENSSSCG00000022060	RASSF10	Ras association domain family member 10 [Source:VGNC Symbol;Acc:VGNC:92123]	0.275	-1.86229	0.00296868	0.912011	yes	down	0.06	0.07	0.12	0.2	0.07	0.53	0.48	0.17	0.43	0.48	0.104	0.418
ENSSSCG00000040377	FCER2	Fc fragment of IgE receptor II [Source:VGNC Symbol;Acc:VGNC:88062]	0.331	-1.59509	0.00303111	0.919097	yes	down	0.17	0.26	0.26	0.29	1.46	1.37	0.9	2.18	1.26	1.79	0.488	1.5
ENSSSCG00000045982		-	35.07	5.13218	0.00311046	0.925469	yes	up	0	236.08	22.43	1.78	19.35	3.64	0	3.21	1.87	0	55.928	1.744
ENSSSCG00000003146	NTN5	netrin 5 [Source:VGNC Symbol;Acc:VGNC:90934]	0.435	-1.2009	0.00313141	0.925469	yes	down	2.73	3.58	4.48	3.91	8.17	8.42	6.85	8.54	13.57	6.89	4.574	8.854
ENSSSCG00000002033	CEBPE	CCAAT enhancer binding protein epsilon [Source:VGNC Symbol;Acc:VGNC:86533]	3.898	1.96267	0.00329548	0.961786	yes	up	0.58	0.31	1.15	0.2	0.7	0.18	0.14	0.28	0.1	0.18	0.588	0.176
ENSSSCG00000046646		-	0.202	-2.30562	0.00349126	0.983382	yes	down	0	0.21	0.48	0.36	0.78	2.15	1.24	0.8	4.26	0.59	0.366	1.808
ENSSSCG00000035033		prolactin induced protein [Source:VGNC Symbol;Acc:VGNC:91453]	0.145	-2.78321	0.00350838	0.983382	yes	down	0.8	0.58	4.73	45.16	45.03	111.16	171.11	262.76	21.18	57.82	19.26	124.806
ENSSSCG00000001392	TCF19	transcription factor 19 [Source:VGNC Symbol;Acc:VGNC:93818]	0.471	-1.08666	0.00353795	0.983382	yes	down	1.25	5.06	7.87	6.35	9.33	10.52	16.54	12.34	16.95	9.75	5.972	13.22
ENSSSCG00000033906		-	0.067	-3.90502	0.00363302	0.989695	yes	down	0.28	0	0	0.32	0.18	0.56	9.14	0.22	2.27	0.4	0.156	2.518
ENSSSCG00000017700	CCL3L1	chemokine (C-C motif) ligand 3-like 1 [Source:NCBI gene (formerly Entrezgene);Acc:494459]	2.541	1.34551	0.00370905	0.989695	yes	up	3.38	21.55	12.76	13.11	11	7.43	3.07	4.43	5.48	6.07	12.36	5.296
ENSSSCG00000037822	FBXL13	F-box and leucine rich repeat protein 13 [Source:VGNC Symbol;Acc:VGNC:98000]	0.037	-4.74972	0.00377116	0.989695	yes	down	0	0	0	0	0	0.45	6.77	0	2.52	3.78	0	2.704
ENSSSCG00000006791	OVGP1	oviductal glycoprotein 1 [Source:VGNC Symbol;Acc:VGNC:91110]	50.029	5.64468	0.00387173	0.989695	yes	up	0.73	0.14	0	0	0.16	0.01	0	0	0	0	0.206	0.002
ENSSSCG00000032301		-	9.369	3.22789	0.00390515	0.989695	yes	up	5.22	0	4.77	0.46	0.55	0.37	0.05	0.11	0.15	0.8	2.2	0.296
ENSSSCG00000038499		-	0.084	-3.5742	0.00393573	0.989695	yes	down	0	0	0.03	0.03	0	0.1	0.16	0.18	0	0.45	0.012	0.178
ENSSSCG00000050330		-	0.037	-4.73821	0.00396778	0.989695	yes	down	0	0	0.01	0	0	0	0.17	0.02	0.46	0.18	0.002	0.166
ENSSSCG00000028627		cytochrome P450 family 2 subfamily G member 2 [Source:VGNC Symbol;Acc:VGNC:103349]	0.25	-2.00045	0.00400125	0.989695	yes	down	0	0.26	0.08	0.11	0.37	0.41	1.28	0.88	0.39	0.42	0.164	0.676
ENSSSCG00000045758		-	0.051	-4.29213	0.00402682	0.989695	yes	down	0.18	0	0	0	0.07	4.6	0	0.52	1.55	0.1	0.05	1.354
ENSSSCG00000013989	GJC2	gap junction protein gamma 2 [Source:VGNC Symbol;Acc:VGNC:88469]	3.533	1.82089	0.00402694	0.989695	yes	up	2.63	3.28	1.01	0.32	2.2	0.59	0.64	0.34	0.61	1.5	1.888	0.736
ENSSSCG00000051349		-	18.086	4.17677	0.00408606	0.992013	yes	up	0.12	0	0.04	0.08	0.23	0	0	0	0	0.04	0.094	0.008
ENSSSCG00000023796	IL18BP	interleukin 18 binding protein [Source:VGNC Symbol;Acc:VGNC:89089]	0.002	-8.68383	0.00412135	0.992013	yes	down	0	0	0	0	0	0.35	3.22	0	2.03	0	0	1.12
ENSSSCG00000041639		-	6.872	2.78079	0.00420053	0.999068	yes	up	0.16	0.18	0.21	0.29	0.19	0	0	0.09	0.04	0.05	0.206	0.036
ENSSSCG00000006685		gonadotropin-releasing hormone (type 2) receptor 2 [Source:NCBI gene (formerly Entrezgene);Acc:414423]	2.332	1.22148	0.00439133	0.999068	yes	up	4.6	1.74	0.47	1.53	2.07	1.05	0.43	1.11	0.75	1.38	2.082	0.944
ENSSSCG00000026934	PIGX	phosphatidylinositol glycan anchor biosynthesis class X [Source:VGNC Symbol;Acc:VGNC:91432]	6.974	2.80201	0.00465669	0.999068	yes	up	0.43	0.2	0.35	0.28	0.13	0	0	0.07	0	0.2	0.278	0.054
ENSSSCG00000010984	KIF24	kinesin family member 24 [Source:VGNC Symbol;Acc:VGNC:95928]	0.453	-1.14176	0.00494069	0.999068	yes	down	0.09	0.62	0.72	0.69	0.98	1.08	1.69	1.59	1.71	1.03	0.62	1.42
ENSSSCG00000007493		aurora kinase A [Source:NCBI gene (formerly Entrezgene);Acc:574063]	0.471	-1.08728	0.00516799	0.999068	yes	down	2.32	6.91	12.09	13.15	13.09	18.49	21.5	18.22	31.15	14.21	9.512	20.714
ENSSSCG00000000207		-	26.551	4.73067	0.00526201	0.999068	yes	up	2058.01	364.84	505.85	2.25	508.61	1.32	0.46	173.2	1.27	0.49	687.912	35.348
ENSSSCG00000009787	CCDC62	coiled-coil domain containing 62 [Source:VGNC Symbol;Acc:VGNC:107375]	0.283	-1.81891	0.00526914	0.999068	yes	down	0.58	1.32	3.11	3.28	8.34	5.59	6.86	16.44	4.98	15.79	3.326	9.932
ENSSSCG00000004890	SERPINB2	serpin family B member 2 [Source:VGNC Symbol;Acc:VGNC:92737]	0.12	-3.05409	0.00528659	0.999068	yes	down	0.07	1.56	14.28	4.25	4.55	1.8	46.8	5.02	147.59	3.46	4.942	40.934
ENSSSCG00000006359	ADAMTS4	ADAM metallopeptidase with thrombospondin type 1 motif 4 [Source:VGNC Symbol;Acc:VGNC:85084]	0.319	-1.64825	0.00528689	0.999068	yes	down	0.62	0.64	2.33	2.03	2.88	1.38	3.05	4.43	15	4.36	1.7	5.644
ENSSSCG00000003650	GJA9	gap junction protein alpha 9 [Source:VGNC Symbol;Acc:VGNC:97065]	6.076	2.60321	0.00533731	0.999068	yes	up	0.13	1.39	3.58	3.32	0	2.11	0.28	2.96	0.41	0.23	1.684	1.198
ENSSSCG00000039025	FREM1	FRAS1 related extracellular matrix 1 [Source:VGNC Symbol;Acc:VGNC:88233]	4.149	2.05266	0.0053656	0.999068	yes	up	0.12	1.14	2.76	11.59	4.26	0.68	0.97	0.97	0.39	2.04	3.974	1.01
ENSSSCG00000017282	SCN4A	sodium voltage-gated channel alpha subunit 4 [Source:VGNC Symbol;Acc:VGNC:92635]	0.1	-3.31809	0.00540715	0.999068	yes	down	0	0.02	0	0	0.02	0.04	0.08	0.22	0.01	0.06	0.008	0.082
ENSSSCG00000023166	RNF227	ring finger protein 227 [Source:VGNC Symbol;Acc:VGNC:99033]	2.5	1.32214	0.00553962	0.999068	yes	up	31.28	9.3	6.67	3.17	3.06	2.68	2.82	3.67	2.96	0.98	10.696	2.622
ENSSSCG00000048513		-	5.304	2.40705	0.00575717	0.999068	yes	up	0	0.1	0.08	0.22	0.11	0.02	0.01	0.01	0.03	0.03	0.102	0.02
ENSSSCG00000017379	ETV4	ETS variant transcription factor 4 [Source:VGNC Symbol;Acc:VGNC:87813]	0.475	-1.0743	0.00583651	0.999068	yes	down	0.99	3.69	4.24	4.09	4.79	4.83	8.28	8.5	12.81	5.7	3.56	8.024
ENSSSCG00000034260	GDF15	growth differentiation factor 15 [Source:VGNC Symbol;Acc:VGNC:88399]	0.288	-1.79423	0.00594564	0.999068	yes	down	0.25	0.4	0.52	1.11	1.77	2.13	1.12	1.16	8.1	2.25	0.81	2.952
ENSSSCG00000028331	IL1R2	interleukin 1 receptor type 2 [Source:VGNC Symbol;Acc:VGNC:89093]	0.214	-2.22573	0.00598875	0.999068	yes	down	0.43	0.12	0.33	0.09	0.26	0.94	0.58	0.47	4.8	0.58	0.246	1.474
ENSSSCG00000045608		-	0.063	-3.98019	0.00599355	0.999068	yes	down	0	0	0	0	0.09	0.12	0.31	0.04	0.96	0.04	0.018	0.294
ENSSSCG00000034920		-	3.583	1.84116	0.00601232	0.999068	yes	up	0.21	1.75	2.42	8.65	1.13	0.59	0.65	0.06	0.85	0.55	2.832	0.54
ENSSSCG00000028871	CSTA	cystatin A [Source:HGNC Symbol;Acc:HGNC:2481]	0.302	-1.72594	0.00625894	0.999068	yes	down	8.37	38.83	53.93	36.02	57.34	187.48	263.87	16.67	283.04	30.54	38.898	156.32
ENSSSCG00000012219		-	20.431	4.35272	0.00647747	0.999068	yes	up	0	0.11	0.17	0.06	0.04	0	0	0	0	0	0.076	0
ENSSSCG00000036516		-	0.451	-1.14847	0.00659614	0.999068	yes	down	0.49	1.11	1.12	5.78	1.93	1.1	1.92	2.79	2.91	12.68	2.086	4.28
ENSSSCG00000042442		-	0.158	-2.65929	0.00662437	0.999068	yes	down	0	0	0.07	0.03	0.06	0.17	0.21	0.04	0.24	0.37	0.032	0.206
ENSSSCG00000038057	TAC4	tachykinin 4 [Source:VGNC Symbol;Acc:VGNC:96765]	0.398	-1.32821	0.00695867	0.999068	yes	down	4.83	5.66	5.53	17.35	25.17	21.37	33.05	50.59	27.79	17.55	11.708	30.07
ENSSSCG00000050031		-	0.103	-3.27807	0.006997	0.999068	yes	down	0	0.06	0.02	0.03	0	0.71	0	0.53	0.06	0.24	0.022	0.308
ENSSSCG00000051007		-	3.305	1.72467	0.00713917	0.999068	yes	up	6.05	0.87	1.2	2.44	1.79	1.23	0.63	0.58	1.47	1.26	2.47	1.034
ENSSSCG00000024166	SLC2A6	solute carrier family 2 member 6 [Source:VGNC Symbol;Acc:VGNC:93051]	0.456	-1.13446	0.00732749	0.999068	yes	down	2.97	5.47	6.51	5.13	9.12	25.26	3.72	14.29	16.28	17.21	5.84	15.352
ENSSSCG00000007603	NPTX2	neuronal pentraxin 2 [Source:VGNC Symbol;Acc:VGNC:90863]	0.337	-1.56761	0.0073297	0.999068	yes	down	0.1	0.51	0.21	0.23	0.32	0.33	1.63	0.35	0.59	1.95	0.274	0.97
ENSSSCG00000045015	C2orf66	chromosome 2 open reading frame 66 [Source:HGNC Symbol;Acc:HGNC:33809]	0.163	-2.61514	0.00745365	0.999068	yes	down	0	0.19	0.21	0	0.1	1.34	0.5	0.47	0.42	0.52	0.1	0.65
ENSSSCG00000001841	RHCG	Rh family C glycoprotein [Source:NCBI gene (formerly Entrezgene);Acc:733644]	23.391	4.54789	0.00761934	0.999068	yes	up	0	0.29	0.68	0.3	0	0	0	0	0.05	0	0.254	0.01
ENSSSCG00000037063	PROKR2	prokineticin receptor 2 [Source:VGNC Symbol;Acc:VGNC:95668]	0.287	-1.79997	0.00762712	0.999068	yes	down	0	0.09	0.1	0.18	0.21	0.29	0.09	0.6	0.62	0.44	0.116	0.408
ENSSSCG00000015363	AGR2	anterior gradient 2, protein disulphide isomerase family member [Source:VGNC Symbol;Acc:VGNC:85187]	0.415	-1.26987	0.00773202	0.999068	yes	down	50	288.65	736.44	666.87	947.14	802.81	2114.85	695.58	1903.38	1225.24	537.82	1348.37
ENSSSCG00000048220		-	0.046	-4.44897	0.00778838	0.999068	yes	down	0	0	0	0	0	1.08	0	2.08	2.73	0.38	0	1.254
ENSSSCG00000031919		-	2.885	1.52867	0.00791849	0.999068	yes	up	1.08	10.86	8.07	13.8	3.95	1.53	4.4	0.44	3.12	2.85	7.552	2.468
ENSSSCG00000045209		-	0.032	-4.97785	0.00802474	0.999068	yes	down	0	0	0	0	0	0.21	0.16	0.11	0	0	0	0.096
ENSSSCG00000008976	ART3	ADP-ribosyltransferase 3 (inactive) [Source:VGNC Symbol;Acc:VGNC:85552]	4.136	2.04837	0.00825006	0.999068	yes	up	1.3	1.01	0.91	0.18	0.3	0.44	0.32	0.21	0.05	0.22	0.74	0.248
ENSSSCG00000046097		-	0.098	-3.34629	0.00825204	0.999068	yes	down	0	0	0.02	0	0.02	0.09	0.12	0.03	0.03	0.03	0.008	0.06
ENSSSCG00000035507		-	0.102	-3.29317	0.00860485	0.999068	yes	down	0	0.05	0	0	0.08	0.85	0.08	0.2	0.09	0.22	0.026	0.288
ENSSSCG00000045444		-	2.805	1.48805	0.00874475	0.999068	yes	up	1.96	0.11	0.24	0.28	0.35	0.71	0.08	0.11	0.04	0.35	0.588	0.258
ENSSSCG00000013594	FBN3	fibrillin 3 [Source:VGNC Symbol;Acc:VGNC:88026]	0.137	-2.86974	0.00897091	0.999068	yes	down	0	0.01	0	0.02	0.01	0.08	0.01	0.04	10.59	0.05	0.008	2.154
ENSSSCG00000041410		-	2.762	1.46564	0.00901641	0.999068	yes	up	1.82	0.3	1.78	2.7	1.85	1.15	0.73	0.32	0.68	0.59	1.69	0.694
ENSSSCG00000023279	SH3TC2	SH3 domain and tetratricopeptide repeats 2 [Source:VGNC Symbol;Acc:VGNC:92833]	0.477	-1.06758	0.00903905	0.999068	yes	down	1.68	2.51	5.25	7.23	6.96	14.98	13.54	13.88	6.04	6.78	4.726	11.044
ENSSSCG00000003949	CDC20	cell division cycle 20 [Source:VGNC Symbol;Acc:VGNC:86444]	0.49	-1.02833	0.00927587	0.999068	yes	down	4.61	18.38	37.76	32.47	29.79	45	53.12	55.51	67.43	38.13	24.602	51.838
ENSSSCG00000026345		-	3.808	1.92891	0.0094202	0.999068	yes	up	0.35	0.54	0.18	0.2	0.59	0.03	0.1	0.17	0	0.22	0.372	0.104
ENSSSCG00000003148	DBP	D-box binding PAR bZIP transcription factor [Source:VGNC Symbol;Acc:VGNC:87167]	4.354	2.12242	0.00952898	0.999068	yes	up	49.35	18.12	5.67	7.1	4.85	5.9	1.9	4.55	2.44	17.87	17.018	6.532
ENSSSCG00000003042		-	6.739	2.7525	0.00959542	0.999068	yes	up	1.82	0.47	0.54	0.12	0.79	0.46	0	0	0.21	0.12	0.748	0.158
ENSSSCG00000029656	NDP	norrin cystine knot growth factor NDP [Source:VGNC Symbol;Acc:VGNC:90631]	4.911	2.29604	0.00982873	0.999068	yes	up	7.17	0.99	0.15	0.62	1.32	0.71	0.43	0.49	0.26	1.18	2.05	0.614
ENSSSCG00000033015	B3GNT7	UDP-GlcNAc:betaGal beta-1,3-N-acetylglucosaminyltransferase 7 [Source:VGNC Symbol;Acc:VGNC:95895]	0.386	-1.37214	0.00994404	0.999068	yes	down	0.76	6.89	12.7	5.31	12.39	15.95	11.03	12.73	21.17	46.44	7.61	21.464
ENSSSCG00000013759	NANOS3	nanos C2HC-type zinc finger 3 [Source:HGNC Symbol;Acc:HGNC:22048]	16.406	4.03615	0.00995991	0.999068	yes	up	0.4	0.08	0	0.14	0.13	0.04	0	0	0	0	0.15	0.008
ENSSSCG00000047558		-	4.989	2.31871	0.0100193	0.999068	yes	up	0.11	0.04	0.04	0.06	0.09	0.03	0.01	0.01	0	0.03	0.068	0.016
ENSSSCG00000050478		-	4.507	2.17225	0.0102113	0.999068	yes	up	38.27	11.39	8.83	12.44	88.76	9.61	11.91	0	13.39	3.79	31.938	7.74
ENSSSCG00000009942	DAO	D-amino acid oxidase [Source:VGNC Symbol;Acc:VGNC:87155]	0.257	-1.95907	0.0102323	0.999068	yes	down	0	1.07	0.86	0.33	0.86	4.04	3.42	1.37	0.57	4.65	0.624	2.81
ENSSSCG00000035420	HES4	hes family bHLH transcription factor 4 [Source:VGNC Symbol;Acc:VGNC:88857]	2.026	1.01847	0.0102378	0.999068	yes	up	1.74	6.98	2.49	3.16	2.68	1.88	1.65	2.54	1.63	2.02	3.41	1.944
ENSSSCG00000011110	CCDC3	coiled-coil domain containing 3 [Source:HGNC Symbol;Acc:HGNC:23813]	3.788	1.92125	0.0102389	0.999068	yes	up	124.12	43.66	12.9	14.49	17.22	18	14.06	15.07	8.63	34.92	42.478	18.136
ENSSSCG00000034555		-	2.613	1.38579	0.0102572	0.999068	yes	up	35.95	8.95	12.52	10.5	16.73	17.05	5.33	5.06	5.98	6.19	16.93	7.922
ENSSSCG00000044394		-	2.412	1.27001	0.0103497	0.999068	yes	up	0.22	1.43	2.29	1.74	1.98	0.52	0.63	0.27	1.01	0.94	1.532	0.674
ENSSSCG00000025795	CSF3R	colony stimulating factor 3 receptor [Source:VGNC Symbol;Acc:VGNC:87035]	0.287	-1.79932	0.0104643	0.999068	yes	down	0.09	0.81	1.34	0.97	2.43	1.66	1.05	2.65	11.5	2.94	1.128	3.96
ENSSSCG00000008261	HK2	hexokinase 2 [Source:VGNC Symbol;Acc:VGNC:98034]	0.284	-1.81606	0.0105847	0.999068	yes	down	0.39	0.53	1.97	2.66	2.95	1.57	5.27	1.85	19.45	2.53	1.7	6.134
ENSSSCG00000010568	NPM3	nucleophosmin/nucleoplasmin 3 [Source:VGNC Symbol;Acc:VGNC:90854]	0.382	-1.38771	0.0105906	0.999068	yes	down	12.8	14.3	26.22	31.96	64.48	39.78	135.39	48.51	159.09	28.26	29.952	82.206
ENSSSCG00000026333	GTSF1	gametocyte specific factor 1 [Source:VGNC Symbol;Acc:VGNC:88746]	0.054	-4.21617	0.0106997	0.999068	yes	down	0	0	0	0.13	0	0	0.87	0.15	2.35	0.16	0.026	0.706
ENSSSCG00000014092	S100Z	S100 calcium binding protein Z [Source:VGNC Symbol;Acc:VGNC:92550]	12.941	3.6939	0.010754	0.999068	yes	up	0	0.25	0.34	0.74	0.16	0.1	0	0	0	0	0.298	0.02
ENSSSCG00000007146	SIGLEC1	sialic acid binding Ig like lectin 1 [Source:NCBI gene (formerly Entrezgene);Acc:397623]	2.729	1.4484	0.0108754	0.999068	yes	up	2.62	7.75	1.03	4.45	2.6	1.48	0.33	2.48	1.28	2.36	3.69	1.586
ENSSSCG00000021258		-	2.197	1.13572	0.010887	0.999068	yes	up	1	0.55	0.89	0.86	0.56	0.5	0.31	0.37	0.29	0.76	0.772	0.446
ENSSSCG00000013649	ICAM3	intercellular adhesion molecule 3 [Source:VGNC Symbol;Acc:VGNC:89020]	2.664	1.41372	0.0109123	0.999068	yes	up	2.56	2.12	1.48	1.78	1.35	1.79	0.33	0.59	0.66	0.96	1.858	0.866
ENSSSCG00000016627	ASZ1	ankyrin repeat, SAM and basic leucine zipper domain containing 1 [Source:VGNC Symbol;Acc:VGNC:85597]	0.034	-4.89228	0.0109266	0.999068	yes	down	0	0	0	0	0	0	0.56	0.14	0.51	0	0	0.242
ENSSSCG00000016313	HJURP	Holliday junction recognition protein [Source:VGNC Symbol;Acc:VGNC:96081]	0.424	-1.23783	0.0110628	0.999068	yes	down	0.14	1.41	2.96	2.45	1.44	3.63	3.78	4.77	4.45	3.87	1.68	4.1
ENSSSCG00000043906		-	0.156	-2.6793	0.0111672	0.999068	yes	down	0	0.05	0	0	0.12	0.16	0.33	0.27	0.3	0.17	0.034	0.246
ENSSSCG00000042034		-	15.408	3.94562	0.0112692	0.999068	yes	up	0	0.05	0.02	0.32	0.01	0.01	0.01	0	0	0	0.08	0.004
ENSSSCG00000045878		-	13.513	3.75632	0.011323	0.999068	yes	up	0	0.53	1.63	0.8	0.22	0	0	0	0.27	0	0.636	0.054
ENSSSCG00000032810		granzyme M [Source:VGNC Symbol;Acc:VGNC:88763]	2.694	1.42983	0.0116266	0.999068	yes	up	2.37	3.74	2.57	2.32	0.57	1.68	0.7	1.37	0.71	0.9	2.314	1.072
ENSSSCG00000036755	TENT5B	terminal nucleotidyltransferase 5B [Source:VGNC Symbol;Acc:VGNC:93874]	0.458	-1.12576	0.0117309	0.999068	yes	down	4.48	4.98	2.05	4.36	10.77	8.37	15.94	7.44	11.49	27.24	5.328	14.096
ENSSSCG00000013785		-	0.242	-2.04893	0.0120053	0.999068	yes	down	0	0.06	0.26	0.32	0.18	0.04	0.92	0.72	0.59	1.17	0.164	0.688
ENSSSCG00000046935		-	3.046	1.60688	0.0120521	0.999068	yes	up	0.55	0.47	0.23	0.62	0.32	0.3	0.03	0.23	0.13	0.2	0.438	0.178
ENSSSCG00000039007		C-type lectin domain family 4 member G [Source:VGNC Symbol;Acc:VGNC:86756]	0.228	-2.13108	0.0120641	0.999068	yes	down	0.15	0.39	0.13	0.5	0.97	2.55	3.67	1.69	0	2.53	0.428	2.088
ENSSSCG00000016701	HOXA7	homeobox A7 [Source:VGNC Symbol;Acc:VGNC:88940]	0.422	-1.24436	0.0122504	0.999068	yes	down	0.61	1.07	5.2	3.93	2.19	6.04	4.43	9.19	3.38	9.84	2.6	6.576
ENSSSCG00000009520	ZIC2	Zic family member 2 [Source:VGNC Symbol;Acc:VGNC:95167]	8.389	3.06843	0.012335	0.999068	yes	up	0.23	0.26	0.02	0.07	0.02	0	0	0.06	0.02	0.02	0.12	0.02
ENSSSCG00000007192	C20orf202	chromosome 20 open reading frame 202 [Source:HGNC Symbol;Acc:HGNC:37254]	0.116	-3.1027	0.0123838	0.999068	yes	down	0	0	0.09	0	0.4	0.47	1.07	1.16	1.37	0	0.098	0.814
ENSSSCG00000049226		-	3.213	1.68381	0.0124214	0.999068	yes	up	0.39	0.07	0.14	0.2	0.19	0.07	0.05	0.06	0.11	0.12	0.198	0.082
ENSSSCG00000027827	GALE	UDP-galactose-4-epimerase [Source:VGNC Symbol;Acc:VGNC:88325]	0.454	-1.13914	0.0125387	0.999068	yes	down	11.67	72.72	108.54	102.73	126.85	118.23	212.99	234.08	306.08	110.61	84.502	196.398
ENSSSCG00000038370	UQCC3	ubiquinol-cytochrome c reductase complex assembly factor 3 [Source:VGNC Symbol;Acc:VGNC:94726]	2.186	1.12821	0.0125395	0.999068	yes	up	25.35	17.41	15.85	17.2	19.56	19.29	11.73	5.51	6.08	12.15	19.074	10.952
ENSSSCG00000034356		-	0.385	-1.37683	0.0127594	0.999068	yes	down	0.58	1.44	0.92	0.55	1.56	2.88	1.59	6.75	1.38	1.73	1.01	2.866
ENSSSCG00000038374	CIART	circadian associated repressor of transcription [Source:VGNC Symbol;Acc:VGNC:86694]	2.273	1.18474	0.0127838	0.999068	yes	up	48.37	16.31	24.35	25.69	17.3	23.24	11.97	9.6	8.8	19.22	26.404	14.566
ENSSSCG00000009856	NOS1	nitric oxide synthase 1 [Source:VGNC Symbol;Acc:VGNC:90823]	0.344	-1.53892	0.0136617	0.999068	yes	down	0.16	0.4	0.21	0.15	0.86	0.17	0.82	0.87	1.1	3.11	0.356	1.214
ENSSSCG00000017893	PIMREG	PICALM interacting mitotic regulator [Source:VGNC Symbol;Acc:VGNC:91451]	0.445	-1.16803	0.0136959	0.999068	yes	down	0.23	0.83	1.03	0.83	1.64	3.68	1.07	2.11	1.24	3.2	0.912	2.26
ENSSSCG00000017500	TCAP	titin-cap [Source:VGNC Symbol;Acc:VGNC:93810]	2.751	1.46005	0.013702	0.999068	yes	up	2.82	1.34	0.51	2.36	1.33	0.72	0.47	0.48	0.57	1.33	1.672	0.714
ENSSSCG00000047330		-	10.589	3.40448	0.0137192	0.999068	yes	up	0	3.41	0	1.05	5.12	0	0.28	0.42	0.24	0	1.916	0.188
ENSSSCG00000041032		-	4.357	2.12319	0.0137303	0.999068	yes	up	0.34	0.04	0.21	0.11	0.21	0.1	0.05	0.02	0.02	0.06	0.182	0.05
ENSSSCG00000035870	TRAV16	T cell receptor alpha variable 16 [Source:HGNC Symbol;Acc:HGNC:12112]	3.651	1.86814	0.0138436	0.999068	yes	up	0	3.05	1.68	4.03	1.55	0.69	0.54	0.89	0.33	0.61	2.062	0.612
ENSSSCG00000040406	IL17C	interleukin 17C [Source:VGNC Symbol;Acc:VGNC:98477]	0.439	-1.18784	0.0139353	0.999068	yes	down	0.57	1.81	4.23	5.22	8.1	7.13	3.31	7.37	15.83	11.54	3.986	9.036
ENSSSCG00000025367		-	15.882	3.9893	0.0141884	0.999068	yes	up	0.02	0.25	0.12	0.45	0.21	0	0.03	0	0	0	0.21	0.006
ENSSSCG00000003861	ORC1	origin recognition complex subunit 1 [Source:VGNC Symbol;Acc:VGNC:91060]	0.436	-1.19712	0.0145681	0.999068	yes	down	0.46	2.29	4.81	4.89	6.24	4.38	9.73	8.36	14.22	7.31	3.738	8.8
ENSSSCG00000037684	PDYN	prodynorphin [Source:VGNC Symbol;Acc:VGNC:96477]	0.34	-1.55695	0.0147025	0.999068	yes	down	0.47	0.28	0.62	0.48	0.35	0.36	1.29	0.35	3.81	2.23	0.44	1.608
ENSSSCG00000008586	TP53I3	tumor protein p53 inducible protein 3 [Source:VGNC Symbol;Acc:VGNC:94328]	2.394	1.25915	0.0148122	0.999068	yes	up	5.37	15.27	39.41	31.6	9.69	7.62	11.94	13.02	2.85	10.07	20.268	9.1
ENSSSCG00000041077		-	4.008	2.00276	0.0150735	0.999068	yes	up	0.06	0.13	0.05	0.09	0.13	0.03	0.01	0.02	0	0.08	0.092	0.028
ENSSSCG00000040110		-	0.4	-1.32187	0.0151605	0.999068	yes	down	0.18	0.13	0.23	0.1	0.62	0.78	0.6	0.3	0.89	0.43	0.252	0.6
ENSSSCG00000042862		-	0.336	-1.57184	0.015177	0.999068	yes	down	0.98	0.75	0.32	0.72	0.53	1.64	0.87	6.08	1.74	4.55	0.66	2.976
ENSSSCG00000003753		PDZK1 interacting protein 1 [Source:NCBI gene (formerly Entrezgene);Acc:414756]	0.361	-1.46972	0.0152292	0.999068	yes	down	0.45	0.46	0.35	0.35	0.38	0.32	1.32	1.81	2.38	0.71	0.398	1.308
ENSSSCG00000036626		-	3.957	1.98428	0.0152514	0.999068	yes	up	0.67	0.48	4.81	2.09	1.94	1.33	0	0.17	0.54	0.56	1.998	0.52
ENSSSCG00000037929	H2BC11	H2B clustered histone 11 [Source:HGNC Symbol;Acc:HGNC:4761]	0.246	-2.02181	0.0153815	0.999068	yes	down	0	0.1	0.16	0.05	0.28	0.76	0.16	0.44	0.81	0.16	0.118	0.466
ENSSSCG00000039713		ankyrin repeat domain 9 [Source:VGNC Symbol;Acc:VGNC:85347]	0.398	-1.33024	0.0154064	0.999068	yes	down	0.25	1.56	2.34	2.8	4.34	3.55	5.41	4.29	12.28	3.06	2.258	5.718
ENSSSCG00000040947	REG4	rerating family member 4 [Source:VGNC Symbol;Acc:VGNC:98288]	0.458	-1.1268	0.0155853	0.999068	yes	down	24.77	167.36	494.56	450.99	698.31	602.69	848.67	362.86	1372.32	960.96	367.198	829.5
ENSSSCG00000013733	BEST2	bestrophin 2 [Source:VGNC Symbol;Acc:VGNC:85804]	4.599	2.20124	0.0156291	0.999068	yes	up	0.12	0.58	1.75	6.07	11.17	1.95	0.49	0.43	0.08	1.14	3.938	0.818
ENSSSCG00000044192		-	0.057	-4.1427	0.0156883	0.999068	yes	down	0.02	0	0	0	0.01	0	0.1	0	0.13	0.29	0.006	0.104
ENSSSCG00000044740		-	7.912	2.98404	0.0158244	0.999068	yes	up	0.03	0.07	0.04	0.08	0.06	0	0.02	0	0	0.02	0.056	0.008
ENSSSCG00000042841		-	2.435	1.2838	0.0159555	0.999068	yes	up	0.32	0.88	0.94	0.59	1.48	0.53	0.11	0.46	0.29	0.51	0.842	0.38
ENSSSCG00000046050		-	6.219	2.63665	0.0160353	0.999068	yes	up	0.02	0.05	0.03	0.1	0.03	0.02	0	0	0	0.02	0.046	0.008
ENSSSCG00000024545		-	0.278	-1.84864	0.0161211	0.999068	yes	down	0	0.58	1.19	0.51	0.17	1.32	1.62	3.32	2.17	0.48	0.49	1.782
ENSSSCG00000010370		annexin A8 [Source:NCBI gene (formerly Entrezgene);Acc:100155930]	0.483	-1.04926	0.0164791	0.999068	yes	down	1.76	6.49	13.15	6.9	12.18	12.52	17.3	7.89	30.94	21.38	8.096	18.006
ENSSSCG00000031115	CD70	CD70 molecule [Source:VGNC Symbol;Acc:VGNC:86426]	3.459	1.79047	0.0165233	0.999068	yes	up	0.08	0.11	0.13	0.33	0.16	0.09	0.02	0.03	0.05	0.06	0.162	0.05
ENSSSCG00000015250	ADAMTS15	ADAM metallopeptidase with thrombospondin type 1 motif 15 [Source:VGNC Symbol;Acc:VGNC:85077]	0.48	-1.0601	0.0165271	0.999068	yes	down	2.67	2.95	3.65	6.95	6.41	3.44	12.86	9.06	19.75	7.27	4.526	10.476
ENSSSCG00000034689	GPIHBP1	glycosylphosphatidylinositol anchored high density lipoprotein binding protein 1 [Source:VGNC Symbol;Acc:VGNC:88588]	4.636	2.21298	0.0165492	0.999068	yes	up	64.96	26.27	5.73	6.78	2.02	13.78	2.3	9.12	1.65	7.56	21.152	6.882
ENSSSCG00000024320	TFF2	trefoil factor 2 [Source:VGNC Symbol;Acc:VGNC:93920]	0.222	-2.17117	0.016791	0.999068	yes	down	0.09	0	0.68	0.57	2.2	2.34	0.43	3.02	7.95	1.81	0.708	3.11
ENSSSCG00000004399	SLC22A16	solute carrier family 22 member 16 [Source:VGNC Symbol;Acc:VGNC:92976]	9.692	3.27679	0.0169271	0.999068	yes	up	0.85	0.06	0.04	0.32	0.03	0	0.1	0	0	0.13	0.26	0.046
ENSSSCG00000031741		-	0.438	-1.19084	0.0171206	0.999068	yes	down	1.17	14.97	28.67	22.06	27.11	20.99	48.55	47.39	66.67	37.24	18.796	44.168
ENSSSCG00000027849	CNR2	cannabinoid receptor 2 [Source:VGNC Symbol;Acc:VGNC:86844]	0.471	-1.0856	0.0172478	0.999068	yes	down	0.48	0.49	0.56	0.43	1.78	1.76	0.99	1.61	2.58	1.67	0.748	1.722
ENSSSCG00000003711	CABYR	calcium binding tyrosine phosphorylation regulated [Source:VGNC Symbol;Acc:VGNC:86114]	3.314	1.72836	0.0173682	0.999068	yes	up	0.87	0.32	0.03	0.26	0.3	0.2	0.3	0.07	0.19	0.16	0.356	0.184
ENSSSCG00000039938		-	7.429	2.89316	0.0176169	0.999068	yes	up	0.15	0.48	19.98	7.07	6.86	0.05	0	4.29	0.81	0.06	6.908	1.042
ENSSSCG00000015342	COL28A1	collagen type XXVIII alpha 1 chain [Source:VGNC Symbol;Acc:VGNC:86873]	0.38	-1.39422	0.0176991	0.999068	yes	down	1.39	0.31	0.64	0.88	1.46	1.13	2.67	0.76	5.13	5.06	0.936	2.95
ENSSSCG00000012584	CAPN6	calpain 6 [Source:VGNC Symbol;Acc:VGNC:86176]	0.06	-4.05243	0.0177184	0.999068	yes	down	0	0	0	0	0	0.02	0	0.13	0.08	0.1	0	0.066
ENSSSCG00000016284		-	0.162	-2.62996	0.0177339	0.999068	yes	down	0.07	0.25	0.19	3.17	2.28	16.08	0	4.06	6.57	8.46	1.192	7.034
ENSSSCG00000022865	GRM8	glutamate metabotropic receptor 8 [Source:VGNC Symbol;Acc:VGNC:88705]	10.796	3.43244	0.0179424	0.999068	yes	up	0.04	0	0.12	0.2	0.02	0	0.02	0.02	0	0	0.076	0.008
ENSSSCG00000008745	PROM1	prominin 1 [Source:VGNC Symbol;Acc:VGNC:91832]	2.114	1.07994	0.0179627	0.999068	yes	up	14.88	3.96	6.19	8.11	6.53	3.26	4.08	3.99	5.36	5.79	7.934	4.496
ENSSSCG00000035711		-	0.205	-2.28624	0.0181697	0.999068	yes	down	0.03	0.01	0	0.01	0.03	0.04	0.17	0.16	0.01	0.13	0.016	0.102
ENSSSCG00000041466		-	3.118	1.64057	0.0183621	0.999068	yes	up	0.3	0.16	0.1	0.11	0.2	0.08	0.04	0.12	0.09	0.02	0.174	0.07
ENSSSCG00000001234	TRIM10	tripartite motif containing 10 [Source:NCBI gene (formerly Entrezgene);Acc:100144459]	0.328	-1.60969	0.0184751	0.999068	yes	down	0	0.76	0.56	0.37	0.99	1.2	2.03	1.41	2.7	0.9	0.536	1.648
ENSSSCG00000037723	CFAP299	cilia and flagella associated protein 299 [Source:HGNC Symbol;Acc:HGNC:28554]	2.797	1.48372	0.0184926	0.999068	yes	up	19.69	3.13	1.64	1.09	8.81	1.7	2.36	1.09	8.11	1.86	6.872	3.024
ENSSSCG00000002730	CALB2	calbindin 2 [Source:VGNC Symbol;Acc:VGNC:86139]	7.514	2.90952	0.0186166	0.999068	yes	up	4.58	0	1.05	0	1.33	0.33	0.23	0.31	0.18	0.33	1.392	0.276
ENSSSCG00000042198		-	4.561	2.18939	0.0186179	0.999068	yes	up	0.14	0.35	0.39	0.5	0.37	0.1	0.3	0	0	0	0.35	0.08
ENSSSCG00000010592	AS3MT	arsenite methyltransferase [Source:VGNC Symbol;Acc:VGNC:85557]	139.389	7.12297	0.0186931	0.999068	yes	up	1.26	0	0.63	0	0.09	0	0	0	0	0	0.396	0
ENSSSCG00000035152	TEF	TEF transcription factor, PAR bZIP family member [Source:VGNC Symbol;Acc:VGNC:93864]	2.595	1.37559	0.0187533	0.999068	yes	up	23.91	27.43	12.17	15.82	9.51	6.69	4.06	4.98	3.83	27.53	17.768	9.418
ENSSSCG00000026861	NECTIN4	nectin cell adhesion molecule 4 [Source:VGNC Symbol;Acc:VGNC:90664]	0.434	-1.205	0.0187804	0.999068	yes	down	0.07	0.23	0.55	0.29	0.33	0.31	0.82	0.68	1.36	0.51	0.294	0.736
ENSSSCG00000045126		-	5.541	2.47014	0.0189376	0.999068	yes	up	0	0.02	1.03	0.23	0.25	0.03	0.12	0.02	0.08	0.03	0.306	0.056
ENSSSCG00000038521	CHAC1	ChaC glutathione specific gamma-glutamylcyclotransferase 1 [Source:VGNC Symbol;Acc:VGNC:86619]	0.403	-1.31175	0.0189428	0.999068	yes	down	0.49	0.95	0.69	0.78	1.51	1.2	2.13	0.87	6.4	1.8	0.884	2.48
ENSSSCG00000002135	PNP	purine nucleoside phosphorylase [Source:VGNC Symbol;Acc:VGNC:91605]	0.497	-1.00807	0.0189687	0.999068	yes	down	9.65	41.96	43.19	33.65	50.02	70.27	87.52	47.1	124.98	42.01	35.694	74.376
ENSSSCG00000031708		-	0.162	-2.62696	0.0194333	0.999068	yes	down	0.31	0.17	0	0.19	0	0.34	1.51	1.05	1.67	0.23	0.134	0.96
ENSSSCG00000012994	TIGD3	tigger transposable element derived 3 [Source:VGNC Symbol;Acc:VGNC:93982]	2.784	1.47698	0.0197194	0.999068	yes	up	0.67	0.19	0.65	0.6	0.46	0.15	0.31	0.3	0.11	0.27	0.514	0.228
ENSSSCG00000041364		-	2.06	1.04269	0.0197875	0.999068	yes	up	692.1	932.57	1691.28	1749.62	1108.9	1220.98	499.18	100.43	413.58	801.28	1234.89	607.09
ENSSSCG00000040746	LRP2	LDL receptor related protein 2 [Source:HGNC Symbol;Acc:HGNC:6694]	0.41	-1.28723	0.0198893	0.999068	yes	down	0.01	0.05	0.05	0.02	0.08	0.07	0.05	0.14	0.08	0.21	0.042	0.11
ENSSSCG00000045728		-	4.661	2.22061	0.0199046	0.999068	yes	up	0.42	0.1	0.09	0.06	0.05	0.1	0.02	0.02	0.03	0.08	0.144	0.05
ENSSSCG00000033728	FABP9	fatty acid binding protein 9 [Source:HGNC Symbol;Acc:HGNC:3563]	6.021	2.59005	0.0199892	0.999068	yes	up	1.2	0.22	0.48	1.18	2.02	0.38	0.23	0	0	0.3	1.02	0.182
ENSSSCG00000048919		-	0.291	-1.78199	0.0201518	0.999068	yes	down	0	3.3	2.07	4.21	6.92	14.55	11.93	6.02	13.14	11.51	3.3	11.43
ENSSSCG00000026323	FAM50B	family with sequence similarity 50 member B [Source:HGNC Symbol;Acc:HGNC:18789]	10.177	3.34718	0.0201862	0.999068	yes	up	0.79	0.57	0.17	0	2.2	0.04	0.08	0	0	0.53	0.746	0.13
ENSSSCG00000050667		-	16.152	4.01363	0.0206057	0.999068	yes	up	0	1.24	0.08	1.3	0	0.01	0	0	0	0	0.524	0.002
ENSSSCG00000051256		-	9.64	3.26904	0.0207718	0.999068	yes	up	2.94	0.22	0.26	1.06	0.24	0	0.25	0	0	0.31	0.944	0.112
ENSSSCG00000024058	SLC5A2	solute carrier family 5 member 2 [Source:VGNC Symbol;Acc:VGNC:93143]	127.722	6.99686	0.0209011	0.999068	yes	up	3.1	0.43	0	0	0.19	0	0	0	0	0	0.744	0
ENSSSCG00000030095	ZBTB16	zinc finger and BTB domain containing 16 [Source:HGNC Symbol;Acc:HGNC:12930]	0.318	-1.65075	0.0209046	0.999068	yes	down	0.54	1.52	0.6	0.74	2.75	0.69	6.75	0.87	1.58	12.62	1.23	4.502
ENSSSCG00000045821		-	5.682	2.50636	0.0209094	0.999068	yes	up	0.02	0.08	0.05	0.01	0.05	0.01	0	0	0.01	0.03	0.042	0.01
ENSSSCG00000016583	FAM71F2	family with sequence similarity 71 member F2 [Source:VGNC Symbol;Acc:VGNC:87981]	2.411	1.26939	0.0210309	0.999068	yes	up	1.46	0.99	0.63	3.1	0.96	0.93	0.21	0.74	0.52	0.64	1.428	0.608
ENSSSCG00000007549	CYP2W1	cytochrome P450 family 2 subfamily W member 1 [Source:VGNC Symbol;Acc:VGNC:103553]	3.309	1.72625	0.0210603	0.999068	yes	up	0.03	6.11	10.05	16.7	15.09	2.97	2.68	2.25	2.01	3.71	9.596	2.724
ENSSSCG00000048886		-	3.04	1.60406	0.0214478	0.999068	yes	up	8.1	2.02	1.13	2.24	1.45	2.38	0.62	0.19	1.28	1.3	2.988	1.154
ENSSSCG00000038322		-	0.49	-1.03055	0.0214927	0.999068	yes	down	7.63	10.76	9.66	9.6	8.53	37.91	7.62	26.49	13.32	24.25	9.236	21.918
ENSSSCG00000033117		-	0.097	-3.36286	0.0214956	0.999068	yes	down	0	0.03	0.01	0	0	0.03	0.11	0	0.01	0.38	0.008	0.106
ENSSSCG00000043163		-	3.34	1.73964	0.0217767	0.999068	yes	up	0.22	0.24	0.1	0.15	0.09	0.04	0.02	0.08	0.05	0.12	0.16	0.062
ENSSSCG00000021805	GALNTL6	polypeptide N-acetylgalactosaminyltransferase like 6 [Source:VGNC Symbol;Acc:VGNC:103947]	0.187	-2.42223	0.0218472	0.999068	yes	down	0	0	0.04	0.34	0.1	1.5	0.02	5.02	1.01	3.95	0.096	2.3
ENSSSCG00000014618		-	2.416	1.27285	0.0218542	0.999068	yes	up	0.13	1.38	3.92	2.04	2.16	0.33	0.83	0.93	0.85	1.27	1.926	0.842
ENSSSCG00000016187	CATIP	ciliosis associated TTC17 interacting protein [Source:VGNC Symbol;Acc:VGNC:96062]	0.098	-3.34825	0.0218768	0.999068	yes	down	0	0	0.06	0.06	0	0.2	0	0.38	0.06	0.69	0.024	0.266
ENSSSCG00000009866		-	3.186	1.67168	0.0219613	0.999068	yes	up	0.69	0.21	1.61	1.22	1.62	0.33	0	0.64	0.6	0.26	1.07	0.366
ENSSSCG00000007061	PAK5	p21 (RAC1) activated kinase 5 [Source:HGNC Symbol;Acc:HGNC:15916]	0.13	-2.94634	0.0220543	0.999068	yes	down	0	0	0.03	0	0.08	0.22	0.11	0.16	0.09	0	0.022	0.116
ENSSSCG00000031849		-	0.28	-1.83818	0.0220999	0.999068	yes	down	0	0.26	0.3	0.36	1.17	1.03	3.63	0.33	1.84	0.66	0.418	1.498
ENSSSCG00000049913		-	0.128	-2.96307	0.022115	0.999068	yes	down	0	0	0	0.02	0.04	0.11	0.13	0.09	0.12	0	0.012	0.09
ENSSSCG00000033181		-	3.812	1.9307	0.0221694	0.999068	yes	up	3.4	0.64	0.4	0.47	2.21	0.49	0.13	0.71	0.73	0.36	1.424	0.484
ENSSSCG00000003973	CTPS1	CTP synthase 1 [Source:VGNC Symbol;Acc:VGNC:87070]	0.47	-1.0882	0.0222256	0.999068	yes	down	1.38	4.49	8.66	6.45	12.17	6.68	20.64	11.16	25.67	9.03	6.63	14.636
ENSSSCG00000007423	UBE2C	ubiquitin conjugating enzyme E2 C [Source:VGNC Symbol;Acc:VGNC:98390]	0.444	-1.17033	0.0222581	0.999068	yes	down	6.02	39.88	72.25	70.82	99.15	89.38	159.97	132.9	213.25	75.84	57.624	134.268
ENSSSCG00000003582	SMPDL3B	sphingomyelin phosphodiesterase acid like 3B [Source:VGNC Symbol;Acc:VGNC:93266]	0.45	-1.15148	0.0223074	0.999068	yes	down	1.86	11.13	20.56	18.06	42.5	58.05	26.93	34.72	78.27	38.96	18.822	47.386
ENSSSCG00000044693		-	22.793	4.51051	0.0223278	0.999068	yes	up	0.09	0.06	0	0	0.32	0	0	0	0	0	0.094	0
ENSSSCG00000037349		-	0.278	-1.84842	0.0224199	0.999068	yes	down	0.02	0	0.06	0.05	0.01	0.07	0.13	0.13	0.07	0.21	0.028	0.122
ENSSSCG00000030901		-	4.298	2.10379	0.0227741	0.999068	yes	up	0	0.23	1.66	1.83	0.83	0.13	0.04	0.41	0.09	0.12	0.91	0.158
ENSSSCG00000048012		-	0.085	-3.55883	0.0228427	0.999068	yes	down	0	0	0.02	0	0	0	0.07	0.14	0.08	0.03	0.004	0.064
ENSSSCG00000027226	EPN3	epsin 3 [Source:VGNC Symbol;Acc:VGNC:87743]	0.354	-1.4975	0.0230775	0.999068	yes	down	0.13	1.72	3.27	5.35	4.51	3.61	5.26	8	20.96	4.44	2.996	8.454
ENSSSCG00000021041		peptidase M20 domain containing 1 [Source:NCBI gene (formerly Entrezgene);Acc:100627595]	2.073	1.05137	0.0232595	0.999068	yes	up	8.76	7.79	2.85	6.87	2.73	3.71	3.23	2.94	2.5	6.94	5.8	3.864
ENSSSCG00000034286		-	2.853	1.51247	0.0232624	0.999068	yes	up	0.96	1.06	0.2	0.3	0.89	0.14	0.43	0.22	0.4	0.37	0.682	0.312
ENSSSCG00000043621		-	5.947	2.57206	0.0233397	0.999068	yes	up	0.21	0.08	0.03	0.03	0.01	0.01	0.03	0	0.04	0.02	0.072	0.02
ENSSSCG00000049728		-	23.366	4.54632	0.0234148	0.999068	yes	up	0	0	0.4	0.13	0.05	0	0	0	0	0	0.116	0
ENSSSCG00000047090		-	0.47	-1.08973	0.0234955	0.999068	yes	down	0.13	0.31	1.47	0.79	1.32	1.45	2.14	1.44	2.29	1.41	0.804	1.746
ENSSSCG00000051148		-	11.528	3.52704	0.0235726	0.999068	yes	up	0.01	0	0.03	0.07	0.03	0	0.01	0	0	0	0.028	0.002
ENSSSCG00000040197		-	14.699	3.87762	0.0238537	0.999068	yes	up	0	0	0.56	0.21	0.38	0	0	0	0.1	0	0.23	0.02
ENSSSCG00000048613		-	2.995	1.58257	0.023871	0.999068	yes	up	1.15	3.4	0.55	4.81	0.42	0.19	0.98	0.4	0.61	0.74	2.066	0.584
ENSSSCG00000049070		-	11.377	3.50803	0.0241282	0.999068	yes	up	0.16	0.09	0.15	0.67	0	0.09	0	0	0	0	0.214	0.018
ENSSSCG00000015579	PTGS2	prostaglandin-endoperoxide synthase 2 [Source:VGNC Symbol;Acc:VGNC:91959]	0.473	-1.07915	0.0249897	0.999068	yes	down	0.56	0.54	1.36	0.82	0.99	1.04	0.9	1.53	4.63	1.97	0.854	2.014
ENSSSCG00000048982		-	21.73	4.44164	0.02513	0.999068	yes	up	1.28	0	0.23	0	0	0	0	0.08	0	0.05	0.302	0.026
ENSSSCG00000003230		claudin domain containing 2 [Source:VGNC Symbol;Acc:VGNC:86743]	2.573	1.36342	0.0257738	0.999068	yes	up	10.78	4.45	11.84	2.81	1.55	3.51	3.29	3.82	1.75	4.04	6.286	3.282
ENSSSCG00000037176		-	6.478	2.69554	0.0260363	0.999068	yes	up	1.91	0.04	1.16	0	0.95	0.05	0.04	0.05	0.1	0.8	0.812	0.208
ENSSSCG00000001042	MAK	male germ cell associated kinase [Source:VGNC Symbol;Acc:VGNC:89959]	0.347	-1.52888	0.0263361	0.999068	yes	down	0.04	0.03	0.07	0.07	0.12	0.21	0.18	0.11	0.08	0.31	0.066	0.178
ENSSSCG00000011241	DCLK3	doublecortin like kinase 3 [Source:VGNC Symbol;Acc:VGNC:87184]	0.414	-1.27155	0.0264553	0.999068	yes	down	0.02	0.31	0.08	0.45	0.44	0.64	0.92	0.66	0.42	0.64	0.26	0.656
ENSSSCG00000050204		-	0.459	-1.12246	0.0265294	0.999068	yes	down	0.02	0.12	0.24	0.14	0.35	0.21	0.32	0.28	0.53	0.84	0.174	0.436
ENSSSCG00000027178	MAN2B2	mannosidase alpha class 2B member 2 [Source:VGNC Symbol;Acc:VGNC:98100]	0.069	-3.85095	0.0266274	0.999068	yes	down	0	0.02	0	0	0.02	0.06	0	0.04	0	0.68	0.008	0.156
ENSSSCG00000036411	ACOT13	acyl-CoA thioesterase 13 [Source:VGNC Symbol;Acc:VGNC:85018]	2.098	1.06868	0.0269542	0.999068	yes	up	63.48	20.21	29.67	39.05	30.91	29.21	35.9	15.19	13.78	23.95	36.664	23.606
ENSSSCG00000011128	ITIH2	inter-alpha-trypsin inhibitor heavy chain 2 [Source:VGNC Symbol;Acc:VGNC:96382]	0.178	-2.49046	0.0269944	0.999068	yes	down	0	0	0.18	0.03	0.07	0.14	0.02	0.89	0.1	0.34	0.056	0.298
ENSSSCG00000050522		-	0.315	-1.66883	0.0270625	0.999068	yes	down	0.02	0.02	0.03	0.19	0.15	0.12	0.46	0.33	0.32	0.13	0.082	0.272
ENSSSCG00000013380		-	0.448	-1.15926	0.027095	0.999068	yes	down	3.16	1.66	5.65	3.68	7.21	8.53	10.85	3.3	23.62	6.4	4.272	10.54
ENSSSCG00000049147		-	2.617	1.38781	0.0271084	0.999068	yes	up	0.63	0.44	0.33	0.2	0.49	0.3	0.09	0.18	0.1	0.36	0.418	0.206
ENSSSCG00000033414		-	0.319	-1.64633	0.027151	0.999068	yes	down	0.08	0.04	0.05	0.09	0.03	0.15	0.12	0.48	0.3	0.06	0.058	0.222
ENSSSCG00000037259		-	4.565	2.19074	0.0272171	0.999068	yes	up	0.18	0.34	7.33	2.35	3.04	0.56	0.09	1.54	0.47	0	2.648	0.532
ENSSSCG00000037140		-	5.659	2.50064	0.0273253	0.999068	yes	up	1.02	0.02	0.02	0.07	0.33	0.12	0.02	0.07	0.02	0.19	0.292	0.084
ENSSSCG00000009954	CRYBB3	crystallin beta B3 [Source:VGNC Symbol;Acc:VGNC:87017]	0.091	-3.45261	0.0273307	0.999068	yes	down	0	0.1	0	0	0	0.78	0.66	0	0.11	0.53	0.02	0.416
ENSSSCG00000046067		-	7.494	2.90579	0.0274512	0.999068	yes	up	0.09	0.1	0.09	0.08	0.19	0.07	0	0	0	0	0.11	0.014
ENSSSCG00000039252	TCN1	transcobalamin 1 [Source:VGNC Symbol;Acc:VGNC:93829]	0.208	-2.26353	0.0274756	0.999068	yes	down	0.08	0.09	0.51	0.31	4.57	10.42	9.57	2.22	2.3	0.19	1.112	4.94
ENSSSCG00000038606		-	0.265	-1.91465	0.0276816	0.999068	yes	down	0.16	5	6.84	12.2	9	7.54	20.28	8.5	86.5	3.67	6.64	25.298
ENSSSCG00000000362	RDH5	retinol dehydrogenase 5 [Source:VGNC Symbol;Acc:VGNC:92191]	0.231	-2.11616	0.02772	0.999068	yes	down	0.41	0.05	0.11	0	0.25	2.35	0.2	0.7	0.26	1.23	0.164	0.948
ENSSSCG00000042618		-	0.468	-1.09555	0.0278692	0.999068	yes	down	0.05	0.19	0.22	0.15	0.4	0.5	0.32	0.58	0.33	0.6	0.202	0.466
ENSSSCG00000046530		-	14.713	3.87903	0.0280435	0.999068	yes	up	0.21	0	0	0.09	0.31	0.05	0	0	0	0	0.122	0.01
ENSSSCG00000046815		-	2.782	1.4762	0.0280604	0.999068	yes	up	0.17	0.74	0.54	0.67	1.43	0.13	0.38	0.08	0.59	0.18	0.71	0.272
ENSSSCG00000039756	FOXC1	forkhead box C1 [Source:VGNC Symbol;Acc:VGNC:88197]	0.457	-1.13089	0.0280721	0.999068	yes	down	0.21	0.41	0.18	0.09	0.47	0.5	0.61	0.92	0.59	0.9	0.272	0.704
ENSSSCG00000048989	TRBV27	T cell receptor beta variable 27 [Source:HGNC Symbol;Acc:HGNC:12208]	0.349	-1.52051	0.0280771	0.999068	yes	down	0	2.5	0.92	1.41	2.36	3.94	4.42	8.41	1.39	3.47	1.438	4.326
ENSSSCG00000046534		-	4.427	2.14619	0.0281994	0.999068	yes	up	0.15	0.25	0.46	0.27	0.45	0.01	0.08	0	0.31	0	0.316	0.08
ENSSSCG00000027266	PNPLA3	patatin like phospholipase domain containing 3 [Source:VGNC Symbol;Acc:VGNC:103312]	0.292	-1.77668	0.0282317	0.999068	yes	down	0.04	0.05	0.08	0.31	0.13	0.84	0.08	0.4	0.72	0.1	0.122	0.428
ENSSSCG00000050480		-	20.715	4.3726	0.0283944	0.999068	yes	up	0.11	0	0	0.06	0.11	0	0	0	0	0	0.056	0
ENSSSCG00000033993	PLCXD3	phosphatidylinositol specific phospholipase C X domain containing 3 [Source:VGNC Symbol;Acc:VGNC:91524]	0.352	-1.50803	0.0284013	0.999068	yes	down	0.18	0.28	0.24	0.67	0.47	0.77	3.86	0.44	0.3	0.4	0.368	1.154
ENSSSCG00000008115	MAL	mal, T cell differentiation protein [Source:HGNC Symbol;Acc:HGNC:6817]	2.692	1.42888	0.0284696	0.999068	yes	up	8.76	3.74	8.02	2.78	2.57	3.23	0.96	3.79	0.4	2.42	5.174	2.16
ENSSSCG00000027762		-	0.322	-1.63646	0.0285582	0.999068	yes	down	0.67	0.78	0.22	0.87	0.96	0.79	0.73	0.32	6.07	5.9	0.7	2.762
ENSSSCG00000046073		-	0.237	-2.07849	0.0286583	0.999068	yes	down	0	0.08	0	0.2	0.19	0.09	0.34	0.1	1.02	0.46	0.094	0.402
ENSSSCG00000036100		-	20.763	4.37596	0.0288771	0.999068	yes	up	1.47	3.01	1.03	0	0	0	0	0	0	0	1.102	0
ENSSSCG00000026339		-	23.884	4.57797	0.0289904	0.999068	yes	up	5.61	0	0.92	0.95	0	0	0	0	0	0	1.496	0
ENSSSCG00000042289		-	0.197	-2.34325	0.0292916	0.999068	yes	down	0	0.02	0	0.02	0.05	0.03	0.1	0.03	0.19	0.07	0.018	0.084
ENSSSCG00000007836	SCNN1G	sodium channel epithelial 1 subunit gamma [Source:VGNC Symbol;Acc:VGNC:92643]	5.596	2.48428	0.029487	0.999068	yes	up	0	0.13	0.23	0.72	6.14	0.12	0.04	0.12	0.23	0.83	1.444	0.268
ENSSSCG00000041526		-	10.196	3.34991	0.0295205	0.999068	yes	up	0	0.04	0.04	0.08	0.01	0	0.02	0	0	0	0.034	0.004
ENSSSCG00000041820		-	2.995	1.58276	0.0295422	0.999068	yes	up	2.52	0.9	0.86	0.57	1.11	0.93	0.16	0.54	0.12	1.05	1.192	0.56
ENSSSCG00000016527		solute carrier family 13 member 4 [Source:VGNC Symbol;Acc:VGNC:92931]	2.393	1.25893	0.0298108	0.999068	yes	up	6.63	0.51	3.81	2.51	2.65	1.21	1.03	2.01	2.47	1.59	3.222	1.662
ENSSSCG00000013579	CD209	CD209 molecule [Source:NCBI gene (formerly Entrezgene);Acc:100170134]	3.063	1.61504	0.0299581	0.999068	yes	up	612.43	171.4	74.53	123.73	82.56	160.14	38.55	122.2	51.54	157.33	212.93	105.952
ENSSSCG00000030269		-	0.257	-1.95862	0.0300143	0.999068	yes	down	0.29	28.21	3.3	1.92	61.96	83.88	64.76	107.86	64.38	49.54	19.136	74.084
ENSSSCG00000034829		-	0.377	-1.40596	0.0301948	0.999068	yes	down	0.4	0	0.34	0.25	0.62	0.87	1.62	0.59	0.95	1.61	0.322	1.128
ENSSSCG00000029231		-	3.848	1.94399	0.0302622	0.999068	yes	up	0.03	0.49	0.62	0.23	0.42	0	0.1	0.06	0.35	0.07	0.358	0.116
ENSSSCG00000003640	GRIK3	glutamate ionotropic receptor kainate type subunit 3 [Source:VGNC Symbol;Acc:VGNC:88679]	0.475	-1.07398	0.0302785	0.999068	yes	down	0.49	0.44	0.39	0.45	0.61	0.58	0.93	1.06	0.49	3.47	0.476	1.306
ENSSSCG00000050952		-	0.108	-3.21346	0.030299	0.999068	yes	down	0	0	0	0.07	0	0.09	0.03	0.06	0.08	0.57	0.014	0.166
ENSSSCG00000040836	DCC	DCC netrin 1 receptor [Source:VGNC Symbol;Acc:VGNC:103078]	2.221	1.15132	0.030458	0.999068	yes	up	0.07	0.14	0.11	0.11	0.08	0.01	0.06	0.06	0.03	0.11	0.102	0.054
ENSSSCG00000035007	RPL17-C18orf32	ribosomal protein L17 [Source:NCBI gene (formerly Entrezgene);Acc:100625001]	2.267	1.18093	0.0304803	0.999068	yes	up	4229.73	1815.45	1942.28	1794.79	1415.6	1848.22	1864.28	514.17	770.73	1740.88	2239.57	1347.66
ENSSSCG00000004008	WDR27	WD repeat domain 27 [Source:VGNC Symbol;Acc:VGNC:103203]	3.722	1.89604	0.030635	0.999068	yes	up	12.51	1.07	0.24	0.16	0.82	1.22	0.25	0.13	0.27	0.85	2.96	0.544
ENSSSCG00000004451	RIPPLY2	ripply transcriptional repressor 2 [Source:VGNC Symbol;Acc:VGNC:92324]	8.707	3.12214	0.031173	0.999068	yes	up	0.04	0.01	0.01	0.04	0.03	0	0	0	0	0.02	0.026	0.004
ENSSSCG00000051523		-	2.067	1.04769	0.0314077	0.999068	yes	up	0.28	0.35	0.15	0.3	0.14	0.18	0.12	0.12	0.1	0.24	0.244	0.152
ENSSSCG00000050575		-	8.405	3.07119	0.031449	0.999068	yes	up	0.04	0.01	0.05	0.01	0.03	0	0	0	0	0.02	0.028	0.004
ENSSSCG00000034914		CD163 molecule-like 1 [Source:NCBI gene (formerly Entrezgene);Acc:100144477]	3.006	1.58801	0.0318885	0.999068	yes	up	0.08	0.26	0.64	0.34	2.14	0.32	0.02	0.16	0.23	0.43	0.692	0.232
ENSSSCG00000031228	OPRL1	opioid related nociceptin receptor 1 [Source:VGNC Symbol;Acc:VGNC:96461]	2.256	1.17403	0.0320131	0.999068	yes	up	1.42	1.16	0.58	1.45	1.2	1.13	0.47	0.94	0.19	0.33	1.162	0.612
ENSSSCG00000051314		-	0.208	-2.26353	0.032305	0.999068	yes	down	0.05	0	0.06	0.04	0	0.21	0.25	0	0.16	0.32	0.03	0.188
ENSSSCG00000022068	GNG8	G protein subunit gamma 8 [Source:VGNC Symbol;Acc:VGNC:88538]	2.647	1.40409	0.0325029	0.999068	yes	up	62.54	24.37	7.64	8.65	8.31	6.65	13.17	13.15	9.36	14.62	22.302	11.39
ENSSSCG00000047366		-	2.435	1.28406	0.0325313	0.999068	yes	up	0.17	0.13	0.16	0.08	0.11	0.08	0.05	0.11	0.07	0.04	0.13	0.07
ENSSSCG00000009194	HPGDS	hematopoietic prostaglandin D synthase [Source:VGNC Symbol;Acc:VGNC:88962]	2.214	1.14645	0.0325568	0.999068	yes	up	0.57	0.54	1.43	0.82	1.72	0.37	0.58	0.57	0.51	0.5	1.016	0.506
ENSSSCG00000041760		-	6.141	2.61849	0.0325798	0.999068	yes	up	0.23	0.17	0.02	0.01	0.02	0	0	0.04	0.02	0.05	0.09	0.022
ENSSSCG00000007760	PRSS36	serine protease 36 [Source:HGNC Symbol;Acc:HGNC:26906]	0.283	-1.82019	0.0325986	0.999068	yes	down	0.02	0.05	0.03	0.03	0.05	0.05	0.18	0.18	0.18	0.1	0.036	0.138
ENSSSCG00000033382		mucin 5AC, oligomeric mucus/gel-forming [Source:VGNC Symbol;Acc:VGNC:90483]	0.274	-1.8666	0.0326729	0.999068	yes	down	0	0.02	0.02	0.03	0.14	0.05	0.02	0.11	0.46	0.15	0.042	0.158
ENSSSCG00000039216	CENPN	centromere protein N [Source:VGNC Symbol;Acc:VGNC:86554]	0.494	-1.01862	0.0327924	0.999068	yes	down	0.56	1.67	5.59	5.14	6.27	6.13	10.87	5.48	10.46	6.85	3.846	7.958
ENSSSCG00000000371	PMEL	premelanosome protein [Source:VGNC Symbol;Acc:VGNC:91587]	0.46	-1.12018	0.0331426	0.999068	yes	down	0.19	0.06	0.14	0.25	0.23	0.26	0.59	0.47	0.53	0.46	0.174	0.462
ENSSSCG00000040554	COL9A3	collagen type IX alpha 3 chain [Source:HGNC Symbol;Acc:HGNC:2219]	0.277	-1.85463	0.0332545	0.999068	yes	down	0.63	0.11	0.13	0.13	0.35	1.12	0.39	0.35	0.34	5.43	0.27	1.526
ENSSSCG00000004676	DUOXA2	dual oxidase maturation factor 2 [Source:VGNC Symbol;Acc:VGNC:87472]	0.47	-1.09057	0.0333309	0.999068	yes	down	3.05	4.76	8.22	10.29	26.17	32.04	8.5	24.13	31.35	16.08	10.498	22.42
ENSSSCG00000010937	HSD17B3	hydroxysteroid 17-beta dehydrogenase 3 [Source:VGNC Symbol;Acc:VGNC:96363]	9.889	3.30578	0.0334482	0.999068	yes	up	3.67	1.01	0.13	0	0	0	0.06	0	0.27	0.08	0.962	0.082
ENSSSCG00000043170		-	2.187	1.12921	0.0336565	0.999068	yes	up	37.59	9.61	12.9	11.42	8.02	10.36	4.32	9.12	5.11	18.16	15.908	9.414
ENSSSCG00000012883	GAL	galanin and GMAP prepropeptide [Source:VGNC Symbol;Acc:VGNC:98016]	2.583	1.36925	0.0337328	0.999068	yes	up	246.31	47.22	28.77	25.89	35.88	34	37.4	46.14	27.63	52.4	76.814	39.514
ENSSSCG00000050363		-	9.708	3.2792	0.0337982	0.999068	yes	up	0.04	0.1	0	0.12	0.42	0	0	0	0	0.07	0.136	0.014
ENSSSCG00000048052		-	0.076	-3.72624	0.0341389	0.999068	yes	down	0	0	0	0	0	0	0.07	0.01	0.02	0.05	0	0.03
ENSSSCG00000011727	PTX3	pentraxin 3 [Source:VGNC Symbol;Acc:VGNC:92000]	0.404	-1.30922	0.0341672	0.999068	yes	down	0.93	1.72	2.54	2.45	4.12	4.07	1.55	1.94	18.43	5.4	2.352	6.278
ENSSSCG00000047637		-	2.168	1.11668	0.0341762	0.999068	yes	up	6.56	2.3	2.43	2.01	4.6	2.31	2.12	2.31	1.14	3.16	3.58	2.208
ENSSSCG00000017763	SLC13A2	solute carrier family 13 member 2 [Source:VGNC Symbol;Acc:VGNC:92930]	3.42	1.77386	0.0344112	0.999068	yes	up	0	4.04	1.62	0.55	1.71	0.45	0.41	0.34	0.47	0.93	1.584	0.52
ENSSSCG00000049149		-	3.99	1.99653	0.0344981	0.999068	yes	up	0.25	0.07	0.09	0.02	0.04	0.04	0.06	0.03	0	0.04	0.094	0.034
ENSSSCG00000042829		-	11.56	3.53104	0.0345174	0.999068	yes	up	0.01	0	0.12	0.01	0.03	0	0	0	0.01	0	0.034	0.002
ENSSSCG00000000871	SLC5A8	solute carrier family 5 member 8 [Source:VGNC Symbol;Acc:VGNC:93148]	0.404	-1.30795	0.0345475	0.999068	yes	down	0.04	0.37	0.95	1.36	0.66	0.51	1.82	1.26	3.14	2.02	0.676	1.75
ENSSSCG00000049049		-	0.176	-2.50748	0.0346267	0.999068	yes	down	0	0	0.05	0.03	0.04	0.05	0.13	0.12	0.16	0.03	0.024	0.098
ENSSSCG00000047262		-	10.548	3.39891	0.0347381	0.999068	yes	up	0.09	0.02	0	0.04	0.08	0	0	0.01	0	0.03	0.046	0.008
ENSSSCG00000005385	NR4A3	nuclear receptor subfamily 4 group A member 3 [Source:VGNC Symbol;Acc:VGNC:90885]	0.423	-1.24094	0.0347932	0.999068	yes	down	0.31	0.3	1.31	1.04	1.05	0.55	4.91	0.84	1.66	1.76	0.802	1.944
ENSSSCG00000016472	KEL	Kell metallo-endopeptidase (Kell blood group) [Source:HGNC Symbol;Acc:HGNC:6308]	3.809	1.9294	0.0349562	0.999068	yes	up	0.64	14.62	0.35	6.34	3.27	2.06	2.91	0.1	0.13	1.75	5.044	1.39
ENSSSCG00000027118		-	0.253	-1.98229	0.0349569	0.999068	yes	down	0	0.19	0.57	0.11	0.25	1.03	0.94	2.06	0.17	0.06	0.224	0.852
ENSSSCG00000034831	U1	U1 spliceosomal RNA [Source:RFAM;Acc:RF00003]	11.702	3.54866	0.0350808	0.999068	yes	up	192.8	288.34	0	0	7.99	15.64	24.85	0	0	0	97.826	8.098
ENSSSCG00000042450		-	7.801	2.96366	0.0352725	0.999068	yes	up	0	0.19	0.85	1.51	4.42	0	0.21	0	0.66	0	1.394	0.174
ENSSSCG00000047105		-	2.55	1.35049	0.0353594	0.999068	yes	up	0.52	0.22	0.13	0.23	0.17	0.12	0.15	0.04	0.18	0.21	0.254	0.14
ENSSSCG00000016946	CENPK	centromere protein K [Source:VGNC Symbol;Acc:VGNC:86551]	0.477	-1.06941	0.0354026	0.999068	yes	down	0.07	0.22	0.74	0.46	0.62	1.06	1.29	0.53	0.62	1.13	0.422	0.926
ENSSSCG00000047196		-	0.306	-1.70701	0.0354656	0.999068	yes	down	0.01	0.03	0.05	0.31	0.12	0.08	0.27	0.35	0.66	0.3	0.104	0.332
ENSSSCG00000045039		-	14.284	3.83632	0.035469	0.999068	yes	up	0.22	0.1	0.04	0.08	0	0.01	0	0	0	0	0.088	0.002
ENSSSCG00000043795		-	13.463	3.75097	0.0356763	0.999068	yes	up	0.15	0.09	0.05	0.2	0	0	0	0	0	0	0.098	0
ENSSSCG00000034617	RPS27A	ribosomal protein S27a [Source:VGNC Symbol;Acc:VGNC:92438]	2.369	1.24415	0.0357322	0.999068	yes	up	3853.21	824.25	1149.71	1072.77	1055.08	1354.03	1232.77	388.6	599.62	853.93	1591	885.79
ENSSSCG00000047560		-	0.252	-1.98671	0.0358056	0.999068	yes	down	0	0.11	0	0.08	0	0.17	0.19	0.12	0.13	0.28	0.038	0.178
ENSSSCG00000003045		ATPase Na+/K+ transporting subunit alpha 3 [Source:VGNC Symbol;Acc:VGNC:96923]	0.499	-1.00381	0.0358996	0.999068	yes	down	0.78	2.27	0.9	1.13	1.64	1.74	1.5	4.52	1.87	7.57	1.344	3.44
ENSSSCG00000018015	DNAH9	dynein axonemal heavy chain 9 [Source:VGNC Symbol;Acc:VGNC:87371]	2.249	1.16936	0.0360065	0.999068	yes	up	6.85	1.85	0.59	3.58	1.61	2.91	3.32	2.37	0.17	0.32	2.896	1.818
ENSSSCG00000011596	TRH	thyrotropin releasing hormone [Source:VGNC Symbol;Acc:VGNC:94389]	0.237	-2.07649	0.0360293	0.999068	yes	down	0	0.03	0.37	0.22	0.58	1.13	0.17	0.32	3.01	0.18	0.24	0.962
ENSSSCG00000051225		-	7.993	2.99867	0.0361267	0.999068	yes	up	0.01	0.03	0.02	0.07	0.05	0	0.02	0	0	0	0.036	0.004
ENSSSCG00000049684		-	3.352	1.74504	0.0361874	0.999068	yes	up	0.17	0.12	0.08	0.06	0.1	0.04	0.04	0	0.04	0.1	0.106	0.044
ENSSSCG00000011717	IGSF10	immunoglobulin superfamily member 10 [Source:VGNC Symbol;Acc:VGNC:89063]	0.41	-1.28564	0.0363214	0.999068	yes	down	0.77	0.5	0.36	0.32	0.63	1.67	0.76	0.95	0.48	5.09	0.516	1.79
ENSSSCG00000010477	CEP55	centrosomal protein 55 [Source:VGNC Symbol;Acc:VGNC:86572]	0.393	-1.34756	0.0364586	0.999068	yes	down	0.1	0.41	2.03	1.18	2.41	1.81	3.63	1.73	6.78	1.53	1.226	3.096
ENSSSCG00000051505		-	3.496	1.80571	0.0364984	0.999068	yes	up	0.02	0.04	0.22	0.22	0.07	0.04	0	0.06	0.05	0.01	0.114	0.032
ENSSSCG00000012838	TSPAN4	tetraspanin 4 [Source:VGNC Symbol;Acc:VGNC:94513]	2.096	1.06758	0.0365846	0.999068	yes	up	40.01	15.63	13.4	18.05	14.7	17.18	7.95	13.64	5.89	19.76	20.358	12.884
ENSSSCG00000046091		-	3.066	1.61622	0.036656	0.999068	yes	up	0.17	0.24	0.2	0.11	0.06	0.08	0.08	0.03	0.06	0.07	0.156	0.064
ENSSSCG00000034688		-	0.32	-1.64485	0.0368017	0.999068	yes	down	0.74	0	2.57	1.51	0.74	4.86	1.61	5.24	4.57	1.82	1.112	3.62
ENSSSCG00000044864		-	0.324	-1.62444	0.0368806	0.999068	yes	down	0	0.16	0.14	0.1	0	0.27	0.3	0.23	0.36	0.18	0.08	0.268
ENSSSCG00000007703	TRIM50	tripartite motif containing 50 [Source:NCBI gene (formerly Entrezgene);Acc:397383]	12.693	3.666	0.0370638	0.999068	yes	up	0	0.04	0.18	0.22	0.08	0	0	0	0	0	0.104	0
ENSSSCG00000051497		-	7.422	2.89189	0.0374034	0.999068	yes	up	0.05	0.02	0.03	0.01	0.03	0.02	0	0	0	0	0.028	0.004
ENSSSCG00000016778	NLN	neurolysin [Source:VGNC Symbol;Acc:VGNC:90780]	0.299	-1.74192	0.0375022	0.999068	yes	down	0	0.08	0.43	0.08	0.57	0.32	0.33	0.23	0.75	1.73	0.232	0.672
ENSSSCG00000047133		-	2.165	1.11434	0.0378197	0.999068	yes	up	2.14	0.77	1.08	1.88	1.2	0.72	0.48	0.88	0.57	1.6	1.414	0.85
ENSSSCG00000007212	C20orf96	chromosome 17 C20orf96 homolog [Source:VGNC Symbol;Acc:VGNC:95790]	2.679	1.42176	0.0379034	0.999068	yes	up	2.13	0.53	0.48	0.48	1.34	0.76	0.4	0.4	0.53	0.37	0.992	0.492
ENSSSCG00000021675		-	2.494	1.31862	0.0382282	0.999068	yes	up	0.01	0.17	0.17	0.18	0.32	0.05	0.09	0.04	0.09	0.07	0.17	0.068
ENSSSCG00000032177	MYO3B	myosin IIIB [Source:HGNC Symbol;Acc:HGNC:15576]	0.098	-3.35322	0.0383307	0.999068	yes	down	0	0	0.01	0.01	0	0.02	0.21	0.01	0	0.01	0.004	0.05
ENSSSCG00000048278		-	0.152	-2.72034	0.0383462	0.999068	yes	down	0	0.01	0.01	0.01	0	0	0.09	0.01	0.05	0.09	0.006	0.048
ENSSSCG00000006890	ABCA4	ATP binding cassette subfamily A member 4 [Source:VGNC Symbol;Acc:VGNC:84948]	2.673	1.41826	0.0386028	0.999068	yes	up	0.07	0.09	0.08	0.07	0.05	0.06	0.01	0.04	0.01	0.03	0.072	0.03
ENSSSCG00000049008		-	4.435	2.14897	0.0386647	0.999068	yes	up	0.02	0.24	0.23	0.2	0.32	0	0.16	0	0.06	0	0.202	0.044
ENSSSCG00000038607	GADL1	glutamate decarboxylase like 1 [Source:VGNC Symbol;Acc:VGNC:88319]	0.205	-2.28433	0.0387411	0.999068	yes	down	0.03	0	0.04	0.02	0.02	0.11	0.2	0	0.07	0.17	0.022	0.11
ENSSSCG00000046270		-	14.276	3.8355	0.0388808	0.999068	yes	up	0.06	0.01	0.04	0.01	0	0	0	0	0	0	0.024	0
ENSSSCG00000004521	MRO	maestro [Source:VGNC Symbol;Acc:VGNC:103127]	3.152	1.65623	0.0389166	0.999068	yes	up	0.02	0.28	0.11	0.32	0.24	0.08	0.12	0.05	0.04	0.05	0.194	0.068
ENSSSCG00000041814		-	2.323	1.21579	0.0389677	0.999068	yes	up	0.12	0.13	0.07	0.11	0.24	0.09	0.12	0.05	0.04	0.04	0.134	0.068
ENSSSCG00000043598		-	0.364	-1.45806	0.039275	0.999068	yes	down	0	0.09	0.1	0.21	0.29	0.24	0.44	0.23	0.62	0.51	0.138	0.408
ENSSSCG00000038965	ARC	activity regulated cytoskeleton associated protein [Source:VGNC Symbol;Acc:VGNC:85442]	0.225	-2.15185	0.0393761	0.999068	yes	down	0.15	0.04	0.02	0.02	0.04	0.09	1.17	0.03	0.07	0.5	0.054	0.372
ENSSSCG00000035885		-	0.145	-2.78126	0.0393916	0.999068	yes	down	0	0	0.82	0.42	0	1.83	3.97	0	2.08	1.05	0.248	1.786
ENSSSCG00000029778	SPATA17	spermatosis associated 17 [Source:VGNC Symbol;Acc:VGNC:96065]	0.297	-1.7509	0.0394454	0.999068	yes	down	0.03	0	0.07	0.04	0.12	0.13	0.24	0.16	0.1	0.4	0.052	0.206
ENSSSCG00000027926	FTCD	formimidoyltransferase cyclodeaminase [Source:NCBI gene (formerly Entrezgene);Acc:397517]	3.475	1.79699	0.0394687	0.999068	yes	up	124.49	24.5	22.28	19.64	0.99	11.86	22.02	15.15	10.03	7.15	38.38	13.242
ENSSSCG00000023247	OPTN	optineurin [Source:VGNC Symbol;Acc:VGNC:95832]	2.717	1.44214	0.0396197	0.999068	yes	up	29.09	11.15	12.77	7.91	4.35	16.76	4.15	5.27	4.9	3.54	13.054	6.924
ENSSSCG00000007564	AMZ1	archaelysin family metallopeptidase 1 [Source:VGNC Symbol;Acc:VGNC:85291]	0.375	-1.41567	0.0397276	0.999068	yes	down	0.04	0.12	0	0.05	0.05	0.07	0.19	0.15	0.25	0.17	0.052	0.166
ENSSSCG00000039179		-	2.898	1.53527	0.0399216	0.999068	yes	up	2.24	0.86	0.06	0.64	0.27	0.45	0.03	0.08	0.21	0.34	0.814	0.222
ENSSSCG00000014626	HPX	hemopexin [Source:VGNC Symbol;Acc:VGNC:88968]	4.994	2.32015	0.0401223	0.999068	yes	up	0.66	0.28	0.29	0	0.15	0.04	0.04	0.11	0	0.23	0.276	0.084
ENSSSCG00000043379		-	0.066	-3.92187	0.0403146	0.999068	yes	down	0	0	0	0	0.01	0	0.03	0	0.18	0.01	0.002	0.044
ENSSSCG00000016294	SNORC	secondary ossification center associated regulator of chondrocyte maturation [Source:VGNC Symbol;Acc:VGNC:96277]	0.085	-3.55435	0.0404961	0.999068	yes	down	0	0	0	0	0	0.4	0.42	0.75	0	1.1	0	0.534
ENSSSCG00000016457	TAS2R41	taste 2 receptor member 41 [Source:VGNC Symbol;Acc:VGNC:93747]	7.486	2.90415	0.0405805	0.999068	yes	up	0.15	0.98	0	0.19	0.52	0.08	0	0	0	0.23	0.368	0.062
ENSSSCG00000044655		-	11.577	3.5332	0.0405815	0.999068	yes	up	0.15	0	0.02	0.02	0.04	0	0.02	0	0	0	0.046	0.004
ENSSSCG00000048411		-	4.62	2.20786	0.0406242	0.999068	yes	up	0	0.14	0.07	0.08	0.05	0.03	0.02	0.02	0	0	0.068	0.014
ENSSSCG00000014124	ANKRD34B	ankyrin repeat domain 34B [Source:VGNC Symbol;Acc:VGNC:85336]	0.184	-2.44338	0.0406768	0.999068	yes	down	0	0.02	0	0.02	0.03	0.02	0.06	0.18	0.08	0.08	0.014	0.084
ENSSSCG00000048528		-	6.982	2.80355	0.040708	0.999068	yes	up	0.02	0.01	0.03	0.02	0.05	0	0	0	0	0.03	0.026	0.006
ENSSSCG00000036534	MYOM3	myomesin 3 [Source:VGNC Symbol;Acc:VGNC:90541]	0.303	-1.72086	0.040729	0.999068	yes	down	0.01	0.03	0.08	0.21	0.06	0.11	0.19	0.06	0.82	0.15	0.078	0.266
ENSSSCG00000011700	CP	ceruloplasmin [Source:VGNC Symbol;Acc:VGNC:103930]	0.275	-1.86372	0.0407509	0.999068	yes	down	0	0.02	0.07	0.02	0.13	0.1	0.19	0.04	0.58	0.12	0.048	0.206
ENSSSCG00000045525		-	0.354	-1.49683	0.0408651	0.999068	yes	down	0	0.05	0.07	0.17	0.08	0.19	0.17	0.2	0.34	0.07	0.074	0.194
ENSSSCG00000046031		-	0.443	-1.17484	0.0409396	0.999068	yes	down	0.11	0.31	0.56	1.2	0.88	0.49	0.92	1.38	3.28	1.1	0.612	1.434
ENSSSCG00000048973		-	9.276	3.21357	0.041003	0.999068	yes	up	0	0.06	0.01	0.04	0.03	0	0	0	0	0.02	0.028	0.004
ENSSSCG00000026473	ABCA8	ATP binding cassette subfamily A member 8 [Source:HGNC Symbol;Acc:HGNC:38]	2.195	1.13442	0.0411991	0.999068	yes	up	2.67	1.16	0.8	1.14	0.81	1.16	0.87	0.48	0.54	1.18	1.316	0.846
ENSSSCG00000042162	KCNJ11	potassium inwardly rectifying channel subfamily J member 11 [Source:HGNC Symbol;Acc:HGNC:6257]	0.456	-1.13215	0.0413282	0.999068	yes	down	0.2	1.19	0.83	2.78	3.55	2.63	7.37	2.62	3.62	2.81	1.71	3.81
ENSSSCG00000034961		-	3.359	1.74784	0.041494	0.999068	yes	up	0.64	38.55	23.56	19	180.74	10.7	16.82	22.31	18.33	10.63	52.498	15.758
ENSSSCG00000004195	ARG1	arginase 1 [Source:VGNC Symbol;Acc:VGNC:85454]	0.127	-2.97707	0.0415536	0.999068	yes	down	0.03	0	0.03	0	0	0.16	0.03	0	0.27	0.13	0.012	0.118
ENSSSCG00000007367	GTSF1L	gametocyte specific factor 1 like [Source:NCBI gene (formerly Entrezgene);Acc:100156402]	0.155	-2.69128	0.0417597	0.999068	yes	down	0	0	0	0	0.27	0.53	0.37	0.11	0.19	0.72	0.054	0.384
ENSSSCG00000032057	EPHX4	epoxide hydrolase 4 [Source:VGNC Symbol;Acc:VGNC:97981]	2.546	1.34817	0.0419625	0.999068	yes	up	0.12	0.09	0.62	0.35	0.18	0.12	0.13	0.18	0.05	0.1	0.272	0.116
ENSSSCG00000036825		-	4.359	2.12411	0.0420689	0.999068	yes	up	0	62.33	3.22	31.55	117.48	5.26	26.66	6.68	8.27	2.26	42.916	9.826
ENSSSCG00000045976		-	0.327	-1.61122	0.0422793	0.999068	yes	down	0.04	0.02	0.01	0.05	0.08	0.18	0.01	0.26	0.18	0.1	0.04	0.146
ENSSSCG00000044072		-	3.076	1.62094	0.0424212	0.999068	yes	up	4.41	1.03	1.14	1.86	1.88	2.72	0.7	0.38	1.18	2.78	2.064	1.552
ENSSSCG00000044913		-	2.716	1.44127	0.0424261	0.999068	yes	up	1.67	0.61	0.29	0.36	0.32	0.46	0.51	0.14	0.36	0.29	0.65	0.352
ENSSSCG00000049345		-	7.317	2.87117	0.0424324	0.999068	yes	up	0	0.5	0.25	0.2	0.21	0	0	0	0.18	0	0.232	0.036
ENSSSCG00000045135		-	11.847	3.56646	0.0427653	0.999068	yes	up	0	0.63	0.88	0.71	0.22	0	0	0	0	0	0.488	0
ENSSSCG00000005857	CYSRT1	cysteine rich tail 1 [Source:VGNC Symbol;Acc:VGNC:87133]	3.656	1.87022	0.0428525	0.999068	yes	up	4.31	1.28	0.52	0.66	0.73	0.71	0.5	0.88	0.78	0	1.5	0.574
ENSSSCG00000040042	PAEP	progestagen associated endometrial protein [Source:VGNC Symbol;Acc:VGNC:91149]	0.174	-2.52161	0.04296	0.999068	yes	down	0.13	0	0	0.14	1.19	2.44	0.55	6.26	0	2.68	0.292	2.386
ENSSSCG00000042222		-	2.518	1.33201	0.0433127	0.999068	yes	up	0.32	0.09	0.16	0.2	0.19	0.1	0.03	0.09	0.07	0.21	0.192	0.1
ENSSSCG00000006403	CRP	C-reactive protein, pentraxin-related [Source:NCBI gene (formerly Entrezgene);Acc:396842]	2.448	1.29132	0.0434206	0.999068	yes	up	0.58	0.15	0.15	0.46	0.33	0.07	0.22	0.35	0.07	0.1	0.334	0.162
ENSSSCG00000014256	FBN2	fibrillin 2 [Source:VGNC Symbol;Acc:VGNC:88025]	0.448	-1.15818	0.0434466	0.999068	yes	down	0.18	0.31	0.89	0.81	0.66	1.14	0.48	1.46	0.54	3.49	0.57	1.422
ENSSSCG00000045678		-	0.14	-2.84059	0.043631	0.999068	yes	down	0	0	0	0.04	0.04	0.15	0.2	0.19	0.08	0	0.016	0.124
ENSSSCG00000018044	ALDH3A1	aldehyde dehydrogenase 3 family member A1 [Source:VGNC Symbol;Acc:VGNC:85238]	4.72	2.2387	0.0439961	0.999068	yes	up	0.67	0.29	0.11	0	0.13	0.15	0.04	0.06	0.05	0.13	0.24	0.086
ENSSSCG00000012792	RENBP	renin binding protein [Source:NCBI gene (formerly Entrezgene);Acc:396934]	2.241	1.16434	0.044082	0.999068	yes	up	126.84	39.92	32.31	30.14	32.81	43.43	17.42	31.96	14.37	40.24	52.404	29.484
ENSSSCG00000029073	CACNB4	calcium voltage-gated channel auxiliary subunit beta 4 [Source:NCBI gene (formerly Entrezgene);Acc:396585]	2.368	1.24362	0.0441519	0.999068	yes	up	0.03	6.14	1.75	3.25	5.26	1.06	3.46	0.91	1.2	0.28	3.286	1.382
ENSSSCG00000005995	MTBP	MDM2 binding protein [Source:VGNC Symbol;Acc:VGNC:90437]	0.496	-1.01127	0.0442716	0.999068	yes	down	0.09	0.51	0.64	1.12	1.3	0.92	2.32	0.87	2.34	1.92	0.732	1.674
ENSSSCG00000035430	YPEL3	yippee like 3 [Source:VGNC Symbol;Acc:VGNC:95037]	2.168	1.11614	0.0442999	0.999068	yes	up	380.49	155.95	100.6	118.23	128.96	139.36	99.25	123.72	71.19	153.75	176.846	117.454
ENSSSCG00000015299	STEAP4	STEAP4 metalloreductase [Source:VGNC Symbol;Acc:VGNC:93544]	0.44	-1.18514	0.0447188	0.999068	yes	down	0.17	0.17	0.39	0.2	0.43	0.64	0.16	0.23	1.54	0.92	0.272	0.698
ENSSSCG00000045237		-	5.419	2.43794	0.0448349	0.999068	yes	up	0.03	0.01	0.03	0.02	0.01	0	0.01	0.01	0.01	0	0.02	0.006
ENSSSCG00000021867	HPN	hepsin [Source:VGNC Symbol;Acc:VGNC:88963]	0.489	-1.03252	0.0448404	0.999068	yes	down	0.64	2.24	6.3	5.61	5.98	8.57	5.33	7.13	10.66	9.97	4.154	8.332
ENSSSCG00000047902		-	3.709	1.89105	0.0448642	0.999068	yes	up	0.16	0.16	0.03	0.05	0.24	0	0.05	0.03	0.05	0.1	0.128	0.046
ENSSSCG00000021342	QRICH2	glutamine rich 2 [Source:VGNC Symbol;Acc:VGNC:92031]	0.225	-2.152	0.0449547	0.999068	yes	down	0	0.01	0.04	0.01	0	0.09	0.03	0.09	0.02	0.03	0.012	0.052
ENSSSCG00000017915	VMO1	vitelline membrane outer layer 1 homolog [Source:VGNC Symbol;Acc:VGNC:94833]	2.426	1.27848	0.0455107	0.999068	yes	up	14.6	6.45	3.09	2.78	4.95	1.86	3.17	2.98	7.91	3.9	6.374	3.964
ENSSSCG00000033051	POLE	DNA polymerase epsilon, catalytic subunit [Source:VGNC Symbol;Acc:VGNC:91631]	0.487	-1.0394	0.0455136	0.999068	yes	down	0.25	1.45	4.29	3.16	3.61	2.57	5.48	7.23	6.95	4.31	2.552	5.308
ENSSSCG00000046793		-	2.058	1.04091	0.0455829	0.999068	yes	up	42.44	21.65	14.56	18.74	13.95	20.51	15.03	12.33	9.83	17.34	22.268	15.008
ENSSSCG00000036059	HSPB3	heat shock protein family B (small) member 3 [Source:HGNC Symbol;Acc:HGNC:5248]	21.635	4.43529	0.0457292	0.999068	yes	up	0.3	0.03	0	0	0.03	0	0	0	0	0	0.072	0
ENSSSCG00000033286		-	0.336	-1.57168	0.0457907	0.999068	yes	down	0	0.06	0.05	0.09	0.05	0.05	0.07	0.27	0.31	0.12	0.05	0.164
ENSSSCG00000006578	S100A4	S100 calcium binding protein A4 [Source:VGNC Symbol;Acc:VGNC:92543]	2.607	1.3823	0.0457911	0.999068	yes	up	93.76	31.87	17.92	13.88	16.57	32.52	12.51	13.73	10.42	23.83	34.8	18.602
ENSSSCG00000029326	CCNB1	cyclin B1 [Source:VGNC Symbol;Acc:VGNC:86349]	0.455	-1.13738	0.0458051	0.999068	yes	down	0.72	3.41	14.07	13.91	14.46	16.29	26.38	14.89	31.28	13.6	9.314	20.488
ENSSSCG00000004678	DUOX2	dual oxidase 2 [Source:VGNC Symbol;Acc:VGNC:103086]	0.384	-1.38146	0.0459689	0.999068	yes	down	0.71	7.13	14.37	16.5	42.51	33.53	13.24	57.22	71.96	28.24	16.244	40.838
ENSSSCG00000036727	HIST1H3E	histone cluster 1, H3e [Source:NCBI gene (formerly Entrezgene);Acc:100154511]	0.451	-1.14915	0.0460141	0.999068	yes	down	1.49	3.05	4.27	1.66	1.27	9.06	4.18	7	5.85	2.4	2.348	5.698
ENSSSCG00000040106		-	23.874	4.57736	0.0460755	0.999068	yes	up	0	0	25.34	20	0	0.01	1.26	0	0.02	0	9.068	0.258
ENSSSCG00000015981	HOXD10	homeobox D10 [Source:VGNC Symbol;Acc:VGNC:96351]	2.296	1.199	0.0463559	0.999068	yes	up	12.51	6.28	3.93	4.47	5.79	4.87	1.55	3.46	1.61	10.63	6.596	4.424
ENSSSCG00000022638	ATP12A	ATPase H+/K+ transporting non-gastric alpha2 subunit [Source:VGNC Symbol;Acc:VGNC:85636]	0.205	-2.28377	0.0466112	0.999068	yes	down	0	0.04	0	0.02	0.24	0.02	0.06	0.57	0.17	0.71	0.06	0.306
ENSSSCG00000010344	NRG3	neuregulin 3 [Source:VGNC Symbol;Acc:VGNC:104011]	0.214	-2.22231	0.0468688	0.999068	yes	down	0.02	0.03	0.02	0	0	0.09	0.04	0.02	0.08	0.19	0.014	0.084
ENSSSCG00000002476	SERPINA1	serpin family A member 1 [Source:NCBI gene (formerly Entrezgene);Acc:397688]	0.177	-2.49459	0.0471441	0.999068	yes	down	0	0	0.23	0	0.15	0	0.18	0.85	0.56	0.38	0.076	0.394
ENSSSCG00000034282	ABCA12	ATP binding cassette subfamily A member 12 [Source:VGNC Symbol;Acc:VGNC:95624]	0.204	-2.29679	0.047321	0.999068	yes	down	0	0.02	0.02	0.15	0.81	0.23	0.42	0.37	3.43	0.11	0.2	0.912
ENSSSCG00000017758	SPAG5	sperm associated antigen 5 [Source:VGNC Symbol;Acc:VGNC:99054]	0.099	-3.33545	0.0474178	0.999068	yes	down	0	0	0.76	0	0.46	0.25	3.99	3.89	3.38	0.21	0.244	2.344
ENSSSCG00000027428	ENHO	energy homeostasis associated [Source:VGNC Symbol;Acc:VGNC:96058]	2.703	1.43469	0.0474425	0.999068	yes	up	105.41	20.72	21.68	24.59	18.72	29.42	8.68	29.85	6.81	30.31	38.224	21.014
ENSSSCG00000013008	CDCA5	cell division cycle associated 5 [Source:VGNC Symbol;Acc:VGNC:86468]	0.498	-1.00475	0.0474733	0.999068	yes	down	0.32	2.2	5.42	4.86	6.3	4.4	8.95	8.3	10.44	6.34	3.82	7.686
ENSSSCG00000046350		-	2.865	1.51874	0.047495	0.999068	yes	up	0.11	0.22	0.21	0.17	0.34	0.04	0.11	0.21	0.01	0.1	0.21	0.094
ENSSSCG00000037852		-	4.353	2.122	0.0479271	0.999068	yes	up	2	0.18	0.05	0.6	0.23	0.05	0.14	0.06	0.15	0.86	0.612	0.252
ENSSSCG00000008648	RSAD2	radical S-adenosyl methionine domain containing 2 [Source:VGNC Symbol;Acc:VGNC:92472]	2.59	1.37274	0.0480558	0.999068	yes	up	1.62	44.06	7.98	23.63	7.69	7.87	2.48	7.71	13.44	5.01	16.996	7.302
ENSSSCG00000044752		-	0.016	-5.98936	0.0482184	0.999068	yes	down	0	0	0	0	0	0	0	0.41	0	0.43	0	0.168
ENSSSCG00000043525		-	15.931	3.99376	0.0483831	0.999068	yes	up	0	0.04	0	0.06	0.11	0	0	0	0	0	0.042	0
ENSSSCG00000032501		-	2.512	1.3286	0.0485783	0.999068	yes	up	40.64	11.02	8.91	9.45	6	10.61	4.96	10.67	4.71	8.52	15.204	7.894
ENSSSCG00000011324		-	4.605	2.20314	0.048962	0.999068	yes	up	7.46	2.34	0.12	0.33	0.23	1.24	0.9	0	0.35	0	2.096	0.498
ENSSSCG00000031112	TM4SF5	transmembrane 4 L six family member 5 [Source:VGNC Symbol;Acc:VGNC:94033]	2.113	1.07927	0.0490728	0.999068	yes	up	1.49	15.8	3.86	3.81	7.46	2.66	4.21	4.88	1.94	3.43	6.484	3.424
ENSSSCG00000044753		-	0.245	-2.02841	0.0494615	0.999068	yes	down	0	0.02	0.08	0.02	0	0.17	0.11	0.04	0.06	0.07	0.024	0.09
ENSSSCG00000036607	NKAIN2	sodium/potassium transporting ATPase interacting 2 [Source:VGNC Symbol;Acc:VGNC:103141]	3.073	1.6195	0.0495724	0.999068	yes	up	1.53	1.66	0.82	7.17	2.36	2.86	0.87	3.68	0.62	0.39	2.708	1.684
ENSSSCG00000000003	TTC38	tetratricopeptide repeat domain 38 [Source:VGNC Symbol;Acc:VGNC:94550]	0.77	-0.37762	0.444895	0.999068	no	down	77.76	69.4	95.43	37.05	90.01	10.88	145.23	111.98	109.2	68.82	73.93	89.222
ENSSSCG00000000005	CDPF1	cysteine rich DPF motif domain containing 1 [Source:VGNC Symbol;Acc:VGNC:86520]	0.754	-0.406467	0.184302	0.999068	no	down	18.94	14.31	15.81	12.01	16.33	24.92	19.06	12.47	15.05	16.06	15.48	17.512
ENSSSCG00000000006	PPARA	peroxisome proliferator activated receptor alpha [Source:VGNC Symbol;Acc:VGNC:91682]	0.838	-0.25471	0.70541	0.999068	no	down	2.02	5.11	7.25	3.97	9.81	0.21	8.87	6.93	8.56	6.31	5.632	6.176
ENSSSCG00000000007	TRMU	tRNA mitochondrial 2-thiouridylase [Source:VGNC Symbol;Acc:VGNC:94454]	1.098	0.134318	0.645858	0.999068	no	up	14.72	19.75	14.49	21.84	14.12	15.91	11.76	11.64	9.76	14.92	16.984	12.798
ENSSSCG00000000010	FBLN1	fibulin 1 [Source:VGNC Symbol;Acc:VGNC:103280]	0.929	-0.106669	0.818658	0.999068	no	down	247.71	101.66	230.41	202.92	460.04	308.54	157.87	139.2	175.05	220.97	248.548	200.326
ENSSSCG00000000014	FAM118A	family with sequence similarity 118 member A [Source:VGNC Symbol;Acc:VGNC:87893]	1.46	0.546382	0.375611	0.999068	no	up	3.62	12.08	8.91	13.14	9.04	0.25	6.95	4.02	11.04	8.36	9.358	6.124
ENSSSCG00000000018	KIAA0930	KIAA0930 [Source:VGNC Symbol;Acc:VGNC:89438]	0.89	-0.168369	0.353367	0.999068	no	down	15.64	13.37	15.37	13.46	16.45	6.18	15.31	16.2	18.68	17.73	14.858	14.82
ENSSSCG00000000019	NUP50	nucleoporin 50 [Source:VGNC Symbol;Acc:VGNC:90983]	1.014	0.0206861	0.924876	0.999068	no	up	19.82	33.22	18.95	32.29	26.09	13.33	18.98	28.25	23.34	30.36	26.074	22.852
ENSSSCG00000000020	PHF21B	PHD finger protein 21B [Source:VGNC Symbol;Acc:VGNC:91385]	0.939	-0.0914798	0.876188	0.999068	no	down	0.05	0.05	0.07	0.12	0.23	0.02	0.12	0.15	0.1	0.1	0.104	0.098
ENSSSCG00000000021		Rho GTPase activating protein 8 [Source:NCBI gene (formerly Entrezgene);Acc:100533202]	1.361	0.444157	0.423261	0.999068	no	up	12.46	16.34	24.35	18.51	12.41	0.55	11.37	23.03	17.7	15.62	16.814	13.654
ENSSSCG00000000022	RTL6	retrotransposon Gag like 6 [Source:VGNC Symbol;Acc:VGNC:92499]	1.182	0.241806	0.494961	0.999068	no	up	5.82	7.55	9.26	10.52	22.2	6.82	8.99	5.75	6.92	8.87	11.07	7.47
ENSSSCG00000000024	PARVB	parvin beta [Source:VGNC Symbol;Acc:VGNC:91186]	0.948	-0.0765799	0.879765	0.999068	no	down	3.07	1.76	1.68	2.33	2.3	3.19	0.8	1.65	1.19	2.11	2.228	1.788
ENSSSCG00000000025		parvin gamma [Source:VGNC Symbol;Acc:VGNC:91187]	1.089	0.12286	0.736164	0.999068	no	up	21.64	11.47	17.92	20.85	14.73	4.25	16.26	15.08	18.36	20.53	17.322	14.896
ENSSSCG00000000026	SULT4A1	sulfotransferase family 4A member 1 [Source:VGNC Symbol;Acc:VGNC:93615]	0.76	-0.39598	0.50135	0.999068	no	down	1.44	1.01	1.04	0.74	1.47	2.31	0.8	0.78	0.42	1.09	1.14	1.08
ENSSSCG00000000028		-	0.123	-3.02584	0.0760841	0.999068	no	down	0.12	0.12	0	0	0	0.1	0.11	0	1.71	0	0.048	0.384
ENSSSCG00000000029	SCUBE1	signal peptide, CUB domain and EGF like domain containing 1 [Source:VGNC Symbol;Acc:VGNC:92650]	1.107	0.146734	0.715504	0.999068	no	up	4.64	3.7	6.88	3.83	17.4	4.4	5.49	5.26	4.76	6.48	7.29	5.278
ENSSSCG00000000031	MCAT	malonyl-CoA-acyl carrier protein transacylase [Source:VGNC Symbol;Acc:VGNC:90062]	0.711	-0.491918	0.230815	0.999068	no	down	10.85	9.94	11.06	9.39	9.05	16.51	13.68	6.98	11.74	10.14	10.058	11.81
ENSSSCG00000000033	TSPO	translocator protein [Source:NCBI gene (formerly Entrezgene);Acc:396592]	0.805	-0.313584	0.478875	0.999068	no	down	252.13	264.01	448.45	148.42	225.3	328.07	382.08	210.14	261.86	178.8	267.662	272.19
ENSSSCG00000000034	TTLL12	tubulin tyrosine ligase like 12 [Source:VGNC Symbol;Acc:VGNC:94568]	1.005	0.00731553	0.979749	0.999068	no	up	78.05	68.83	99.12	124.43	75.79	34.03	98.79	90.67	89.79	94.22	89.244	81.5
ENSSSCG00000000035	TTLL1	tubulin tyrosine ligase like 1 [Source:VGNC Symbol;Acc:VGNC:94566]	0.956	-0.0646881	0.890705	0.999068	no	down	21.81	74.45	35.53	23.99	28.18	14.68	12.61	38.78	77.6	30.36	36.792	34.806
ENSSSCG00000000036	PACSIN2	protein kinase C and casein kinase substrate in neurons 2 [Source:VGNC Symbol;Acc:VGNC:91143]	1.125	0.170168	0.473258	0.999068	no	up	40.3	61.05	51.57	54.48	87.06	16.6	44.9	54.65	60.2	59.44	58.892	47.158
ENSSSCG00000000037	ARFGAP3	ADP ribosylation factor GTPase activating protein 3 [Source:VGNC Symbol;Acc:VGNC:85450]	0.898	-0.155648	0.476796	0.999068	no	down	48.54	70.15	51.69	55.59	83.52	21.81	63.28	77.37	80.86	68.7	61.898	62.404
ENSSSCG00000000038		cytochrome b5 reductase 3 [Source:VGNC Symbol;Acc:VGNC:103227]	0.993	-0.0105351	0.97743	0.999068	no	down	164.96	103.98	187.94	63.65	165.85	102.96	157.22	116.65	103.02	102.3	137.276	116.43
ENSSSCG00000000039	POLDIP3	DNA polymerase delta interacting protein 3 [Source:VGNC Symbol;Acc:VGNC:91630]	1.018	0.0262813	0.898004	0.999068	no	up	58.61	66.8	84.23	69.81	102.45	53.33	73.13	65.86	63.81	74.21	76.38	66.068
ENSSSCG00000000040	SEPTIN3	septin 3 [Source:VGNC Symbol;Acc:VGNC:92722]	1.355	0.438072	0.22591	0.999068	no	up	1.36	1.18	1.72	1.88	3.04	0.86	0.74	0.82	2.18	1.77	1.836	1.274
ENSSSCG00000000045	NDUFA6	NADH:ubiquinone oxidoreductase subunit A6 [Source:VGNC Symbol;Acc:VGNC:90637]	0.746	-0.421812	0.345125	0.999068	no	down	62.57	78.82	54.08	72.23	60.1	116.86	46.86	54.02	51.91	64.34	65.56	66.798
ENSSSCG00000000046	CYP2D6	cytochrome P450 family 2 subfamily D member 6 [Source:VGNC Symbol;Acc:VGNC:103547]	1.536	0.618986	0.218293	0.999068	no	up	6.62	4.86	17.08	6.05	2.96	1.91	3.66	6.67	4.66	7.25	7.514	4.83
ENSSSCG00000000050	NAGA	alpha-N-acetylgalactosaminidase [Source:VGNC Symbol;Acc:VGNC:90569]	0.868	-0.203552	0.488008	0.999068	no	down	39.65	17.59	33.44	21.48	41.32	21.96	40.03	30.2	42.04	22.1	30.696	31.266
ENSSSCG00000000058	SNU13	small nuclear ribonucleoprotein 13 [Source:NCBI gene (formerly Entrezgene);Acc:100155420]	0.904	-0.145377	0.526132	0.999068	no	down	126.04	162.37	120.4	161.41	195.85	147.22	124	148.3	140.6	154.05	153.214	142.834
ENSSSCG00000000059	XRCC6	X-ray repair cross complementing 6 [Source:VGNC Symbol;Acc:VGNC:95011]	0.76	-0.395952	0.101286	0.999068	no	down	36.88	37.19	34.49	28.18	48.21	40.31	36.99	49.24	42.24	38.27	36.99	41.41
ENSSSCG00000000061	PMM1	phosphomannomutase 1 [Source:VGNC Symbol;Acc:VGNC:91589]	0.741	-0.432704	0.240469	0.999068	no	down	19.45	18.25	25.14	13.51	21.55	24.46	25.74	12.59	20.41	23.44	19.58	21.328
ENSSSCG00000000062	CSDC2	cold shock domain containing C2 [Source:VGNC Symbol;Acc:VGNC:87028]	0.925	-0.112937	0.855721	0.999068	no	down	6.03	1.63	4.56	1.86	5.72	5.59	2.85	0.73	2.47	4.59	3.96	3.246
ENSSSCG00000000063	POLR3H	RNA polymerase III subunit H [Source:VGNC Symbol;Acc:VGNC:91658]	0.942	-0.0854899	0.820998	0.999068	no	down	8.43	10.55	8.9	12.82	9.39	11.81	6.5	6.23	6.74	10.41	10.018	8.338
ENSSSCG00000000064	ACO2	aconitase 2 [Source:VGNC Symbol;Acc:VGNC:97865]	0.969	-0.0456366	0.840248	0.999068	no	down	302.41	241.11	258.99	208.45	264.83	111.17	293	250	275.76	254.63	255.158	236.912
ENSSSCG00000000067	CHADL	chondroadherin like [Source:VGNC Symbol;Acc:VGNC:86622]	0.734	-0.446705	0.52292	0.999068	no	down	0.61	0.95	0.47	0.89	1.37	1.77	1.4	0.21	0.28	0.32	0.858	0.796
ENSSSCG00000000068	EP300	E1A binding protein p300 [Source:VGNC Symbol;Acc:VGNC:87720]	1.009	0.0123715	0.979624	0.999068	no	up	9.5	17.24	19.85	21.55	28.71	1.58	20.32	23.09	22.38	22.47	19.37	17.968
ENSSSCG00000000071	ST13	ST13 Hsp70 interacting protein [Source:HGNC Symbol;Acc:HGNC:11343]	0.85	-0.233898	0.242575	0.999068	no	down	140.26	197.1	114.04	191.7	208.08	121.01	130.42	203.19	199.52	214.71	170.236	173.77
ENSSSCG00000000072	SLC25A17	solute carrier family 25 member 17 [Source:VGNC Symbol;Acc:VGNC:92996]	0.999	-0.00161278	0.993369	0.999207	no	down	26.81	29.09	23.57	24.06	27.22	9.3	21.61	32.5	30.42	28.76	26.15	24.518
ENSSSCG00000000073		-	1.446	0.532495	0.866212	0.999068	no	up	0	0	0	0.41	0	0	0	0	0	0	0.082	0
ENSSSCG00000000074	MCHR1	melanin concentrating hormone receptor 1 [Source:VGNC Symbol;Acc:VGNC:103300]	0.968	-0.0472726	0.98769	0.999068	no	down	0	0	0	0.18	0	0.1	0	0	0	0	0.036	0.02
ENSSSCG00000000075	MRTFA	myocardin related transcription factor A [Source:VGNC Symbol;Acc:VGNC:96745]	1.204	0.268001	0.381003	0.999068	no	up	52.55	28.83	31.57	40.33	34.65	70.64	25.37	22.39	46.84	24.72	37.586	37.992
ENSSSCG00000000076	SGSM3	small G protein signaling modulator 3 [Source:VGNC Symbol;Acc:VGNC:92802]	1.027	0.0390285	0.87791	0.999068	no	up	62.45	61.09	89.06	60.22	71.17	25.64	65.09	76.18	79.35	57.74	68.798	60.8
ENSSSCG00000000077	ADSL	adenylosuccinate lyase [Source:VGNC Symbol;Acc:VGNC:85160]	0.97	-0.0442331	0.83777	0.999068	no	down	25.84	31.57	35.29	26.14	42.35	22.44	29.95	27.74	33.72	29.27	32.238	28.624
ENSSSCG00000000078	TNRC6B	trinucleotide repeat containing adaptor 6B [Source:VGNC Symbol;Acc:VGNC:94293]	1.051	0.0721159	0.815811	0.999068	no	up	4.75	4.65	4.17	6.58	5.4	1.36	3.99	5.41	6.14	5.5	5.11	4.48
ENSSSCG00000000079	FAM83F	family with sequence similarity 83 member F [Source:VGNC Symbol;Acc:VGNC:87991]	1.14	0.18921	0.736337	0.999068	no	up	12.87	20.93	26.14	20.69	18.21	0.75	21.78	23.66	21.06	18.6	19.768	17.17
ENSSSCG00000000080	GRAP2	GRB2 related adaptor protein 2 [Source:VGNC Symbol;Acc:VGNC:88660]	0.977	-0.0330156	0.935676	0.999068	no	down	0.75	3.71	2.42	1.95	6.38	0.22	5.2	2.8	4.21	1.77	3.042	2.84
ENSSSCG00000000081	ENTHD1	ENTH domain containing 1 [Source:HGNC Symbol;Acc:HGNC:26352]	0.641	-0.642572	0.757379	0.999068	no	down	0	0	0.09	0.04	0	0	0.07	0.12	0	0	0.026	0.038
ENSSSCG00000000082	CACNA1I	calcium voltage-gated channel subunit alpha1 I [Source:VGNC Symbol;Acc:VGNC:97908]	0.6	-0.73727	0.253658	0.999068	no	down	0.15	0.05	0.04	0.04	0.14	0.01	0.19	0.18	0.07	0.19	0.084	0.128
ENSSSCG00000000084	ATF4	activating transcription factor 4 [Source:VGNC Symbol;Acc:VGNC:85607]	0.987	-0.0183742	0.956749	0.999068	no	down	76.52	97.87	75.97	120.28	116.55	100.71	62.62	72.2	69.55	85.13	97.438	78.042
ENSSSCG00000000087	TAB1	TGF-beta activated kinase 1 (MAP3K7) binding protein 1 [Source:NCBI gene (formerly Entrezgene);Acc:100153785]	1.064	0.0890944	0.625286	0.999068	no	up	30.86	27.85	37.09	30.3	49.84	14.16	32.17	27.8	32.74	32.09	35.188	27.792
ENSSSCG00000000091	APOBEC3B	apolipoprotein B mRNA editing enzyme catalytic subunit 3B [Source:NCBI gene (formerly Entrezgene);Acc:100037939]	1.061	0.085759	0.747296	0.999068	no	up	12.16	7.51	12.29	7.6	12.54	4	9.43	10.73	10.35	8.72	10.42	8.646
ENSSSCG00000000092	NPTXR	neuronal pentraxin receptor [Source:VGNC Symbol;Acc:VGNC:98158]	1.203	0.267221	0.727563	0.999068	no	up	1.25	1.11	1.41	0.86	8.92	3.3	1.25	0.4	0.7	1.32	2.71	1.394
ENSSSCG00000000093	DNAL4	dynein axonemal light chain 4 [Source:VGNC Symbol;Acc:VGNC:87374]	0.904	-0.145213	0.609307	0.999068	no	down	17.45	18.45	19.37	12.35	21.65	16.4	18.68	13.11	16.23	17.95	17.854	16.474
ENSSSCG00000000094	SUN2	Sad1 and UNC84 domain containing 2 [Source:VGNC Symbol;Acc:VGNC:93619]	1.13	0.176062	0.53497	0.999068	no	up	55.82	58.82	82	56.21	140.77	24.52	72.73	66.41	71.2	70.99	78.724	61.17
ENSSSCG00000000095	GTPBP1	GTP binding protein 1 [Source:VGNC Symbol;Acc:VGNC:88742]	1.071	0.0990348	0.633213	0.999068	no	up	20.04	20.81	31.29	26.56	32.78	11.4	23.85	24.1	22.98	27.63	26.296	21.992
ENSSSCG00000000097	TOMM22	translocase of outer mitochondrial membrane 22 [Source:HGNC Symbol;Acc:HGNC:18002]	0.865	-0.208693	0.474852	0.999068	no	down	94.99	113.91	73.59	99.73	101.36	97.71	78.64	88.95	89.7	97.01	96.716	90.402
ENSSSCG00000000103	DMC1	DNA meiotic recombinase 1 [Source:VGNC Symbol;Acc:VGNC:87346]	2.022	1.01556	0.70758	0.999068	no	up	0	0.06	0	0.03	0	0.03	0	0	0	0	0.018	0.006
ENSSSCG00000000104	DDX17	DEAD-box helicase 17 [Source:VGNC Symbol;Acc:VGNC:103229]	1.018	0.0261112	0.935404	0.999068	no	up	55.24	111.96	103.37	95.23	145.14	23.45	88.44	117.16	112.71	120.7	102.188	92.492
ENSSSCG00000000105	KDELR3	KDEL endoplasmic reticulum protein retention receptor 3 [Source:VGNC Symbol;Acc:VGNC:89406]	1.535	0.618028	0.0769522	0.999068	no	up	26.15	32.97	16.36	35.89	27.2	6.09	7.63	24.83	18.45	26.49	27.714	16.698
ENSSSCG00000000106	KCNJ4	potassium inwardly rectifying channel subfamily J member 4 [Source:VGNC Symbol;Acc:VGNC:89358]	6.07	2.60177	0.291503	0.999068	no	up	0.03	0.02	0	0	0.01	0	0	0	0	0	0.012	0
ENSSSCG00000000107		-	0.921	-0.118477	0.610083	0.999068	no	down	22.7	24.54	25.01	24.07	46.08	23.69	26.01	23.56	23.01	33.03	28.48	25.86
ENSSSCG00000000108	TMEM184B	transmembrane protein 184B [Source:VGNC Symbol;Acc:VGNC:94120]	1.179	0.237901	0.231545	0.999068	no	up	14.11	17.01	16.56	25.4	22.32	7.79	12.87	14.68	17.92	18.63	19.08	14.378
ENSSSCG00000000110	PLA2G6	phospholipase A2 group VI [Source:VGNC Symbol;Acc:VGNC:91500]	0.996	-0.00630567	0.981426	0.999068	no	down	9.37	7.2	9.03	5.26	10.12	6.54	11	7.58	6.9	8.17	8.196	8.038
ENSSSCG00000000111	BAIAP2L2	BAR/IMD domain containing adaptor protein 2 like 2 [Source:VGNC Symbol;Acc:VGNC:85750]	1.27	0.344458	0.566709	0.999068	no	up	46.83	46.42	61.38	45.2	26.9	1.43	51.84	31.03	45.36	44.95	45.346	34.922
ENSSSCG00000000113	SLC16A8	solute carrier family 16 member 8 [Source:VGNC Symbol;Acc:VGNC:92948]	0.251	-1.99623	0.431647	0.999068	no	down	0.44	0	0	0	0.98	3.35	0.08	0	0	0.12	0.284	0.71
ENSSSCG00000000114	PICK1	protein interacting with PRKCA 1 [Source:VGNC Symbol;Acc:VGNC:91416]	1.014	0.0206495	0.935196	0.999068	no	up	28.82	30	29.32	36.59	25.79	43.61	33.93	30.5	26.53	30.24	30.104	32.962
ENSSSCG00000000116	POLR2F	RNA polymerase II, I and III subunit F [Source:VGNC Symbol;Acc:VGNC:91650]	0.413	-1.27438	1	1	no	down	175.41	182.59	173.68	157.97	179	868.33	130.55	111.74	117.74	143.65	173.73	274.402
ENSSSCG00000000117	C22orf23	chromosome 5 C22orf23 homolog [Source:VGNC Symbol;Acc:VGNC:86049]	0.426	-1.22993	1	1	no	down	2.56	2.35	0.85	2.25	6.38	14.54	2.43	0.73	2.01	2.44	2.878	4.43
ENSSSCG00000000118	MICALL1	MICAL like 1 [Source:VGNC Symbol;Acc:VGNC:90209]	1.455	0.540904	0.101521	0.999068	no	up	8.21	10.97	13.83	11.71	27.09	2.69	9.52	8.87	11.8	10.95	14.362	8.766
ENSSSCG00000000119	EIF3L	eukaryotic translation initiation factor 3 subunit L [Source:VGNC Symbol;Acc:VGNC:87623]	0.772	-0.372832	0.285917	0.999068	no	down	213.76	191.15	248.37	161.02	305.35	227.71	272.26	207	224.28	183.43	223.93	222.936
ENSSSCG00000000120	ANKRD54	ankyrin repeat domain 54 [Source:VGNC Symbol;Acc:VGNC:85344]	0.984	-0.022925	0.931268	0.999068	no	down	13.94	19.01	19.81	22.69	21.72	20.2	14.68	13.45	17.94	19.77	19.434	17.208
ENSSSCG00000000121	GALR3	galanin receptor 3 [Source:VGNC Symbol;Acc:VGNC:88341]	0.838	-0.255643	0.856972	0.999068	no	down	0.09	0	0.14	0.05	0	0.06	0	0.14	0	0.13	0.056	0.066
ENSSSCG00000000130	CYTH4	cytohesin 4 [Source:VGNC Symbol;Acc:VGNC:87137]	0.987	-0.0193678	0.944416	0.999068	no	down	17.62	8.57	12.16	18.66	15.05	6.63	14.11	11.95	16.13	17.1	14.412	13.184
ENSSSCG00000000131	ELFN2	extracellular leucine rich repeat and fibronectin type III domain containing 2 [Source:VGNC Symbol;Acc:VGNC:103232]	1.39	0.475276	0.483015	0.999068	no	up	0.16	0.3	0.19	0.63	0.5	0	0.15	0.49	0.32	0.24	0.356	0.24
ENSSSCG00000000132	TEX33	testis expressed 33 [Source:VGNC Symbol;Acc:VGNC:93899]	0.313	-1.6767	0.593449	0.999068	no	down	0	0	0	0	0	0	0	0.16	0	0.07	0	0.046
ENSSSCG00000000133	TST	thiosulfate sulfurtransferase [Source:VGNC Symbol;Acc:VGNC:94529]	0.922	-0.116724	0.7855	0.999068	no	down	388.34	461.33	542.09	293.09	283.9	80.63	651.58	407.64	453.83	420.25	393.75	402.786
ENSSSCG00000000135	KCTD17	potassium channel tetramerization domain containing 17 [Source:VGNC Symbol;Acc:VGNC:89396]	1.492	0.577054	0.121977	0.999068	no	up	3.61	3.27	5.77	6.46	4.06	1.23	1.89	2.09	5.29	5.48	4.634	3.196
ENSSSCG00000000136	CSF2RB	colony stimulating factor 2 receptor subunit beta [Source:VGNC Symbol;Acc:VGNC:87033]	1.161	0.214769	0.619849	0.999068	no	up	16.24	6.43	17.73	21.28	20.83	2.42	11.15	19.31	14.89	20.12	16.502	13.578
ENSSSCG00000000137	NCF4	neutrophil cytosolic factor 4 [Source:VGNC Symbol;Acc:VGNC:90608]	0.946	-0.0794569	0.764609	0.999068	no	down	30.78	17.34	25.84	28.55	24.69	12.36	30.76	21.5	28.48	26.01	25.44	23.822
ENSSSCG00000000139	IFT27	intraflagellar transport 27 [Source:VGNC Symbol;Acc:VGNC:98043]	0.783	-0.353715	0.453566	0.999068	no	down	12.66	14.3	18.27	18.31	13.61	23.44	6.75	11.35	15.11	16.43	15.43	14.616
ENSSSCG00000000141	EIF3D	eukaryotic translation initiation factor 3 subunit D [Source:VGNC Symbol;Acc:VGNC:87616]	0.631	-0.663609	0.0710591	0.999068	no	down	238.02	167.55	186.81	159.48	239.77	321.48	285.88	240.87	215.71	179.29	198.326	248.646
ENSSSCG00000000142	FOXRED2	FAD dependent oxidoreductase domain containing 2 [Source:VGNC Symbol;Acc:VGNC:88229]	1.187	0.247845	0.453817	0.999068	no	up	1.32	1.58	2.15	1.54	4.44	1.44	1.65	1.2	1.84	2.07	2.206	1.64
ENSSSCG00000000144	TXN2	thioredoxin 2 [Source:VGNC Symbol;Acc:VGNC:94602]	0.162	-2.62449	1	1	no	down	1.91	0.76	0.86	1.81	1.16	20.73	0.81	2.42	1.14	0.9	1.3	5.2
ENSSSCG00000000145		myosin heavy chain 9 [Source:VGNC Symbol;Acc:VGNC:90512]	1.138	0.186203	0.652707	0.999068	no	up	271.8	276.8	364.49	311.09	283.87	113.73	279.3	312.93	294.13	273.34	301.61	254.686
ENSSSCG00000000146	MYH11	myosin heavy chain 11 [Source:VGNC Symbol;Acc:VGNC:90510]	0.697	-0.521218	0.559141	0.999068	no	down	543.88	423.4	272.63	265.9	2803.47	2207.11	616.91	139.74	158.25	323.19	861.856	689.04
ENSSSCG00000000148		-	0.853	-0.22922	0.463336	0.999068	no	down	11.55	4.33	6.32	7.61	8.63	4.6	10.26	8.37	9.01	8.42	7.688	8.132
ENSSSCG00000000151		-	1.814	0.858976	0.517162	0.999068	no	up	0.49	0	0	0.22	0.13	0.03	0	0.04	0.33	0.07	0.168	0.094
ENSSSCG00000000152	RBFOX2	RNA binding fox-1 homolog 2 [Source:VGNC Symbol;Acc:VGNC:92140]	1.03	0.0430667	0.918911	0.999068	no	up	15.66	18.56	15.29	17.18	55.26	21.75	22.35	18.48	20.05	19.88	24.39	20.502
ENSSSCG00000000156	FBXO7	F-box protein 7 [Source:VGNC Symbol;Acc:VGNC:88053]	0.929	-0.106673	0.622276	0.999068	no	down	16.64	14.68	16.61	14.62	24.91	14.21	18.21	16.44	15.12	17.24	17.492	16.244
ENSSSCG00000000157	BPIFC	BPI fold containing family C [Source:VGNC Symbol;Acc:VGNC:85865]	0.958	-0.0624614	0.928079	0.999068	no	down	0.69	0.14	0.64	0.08	0.4	0.25	0.32	0.12	0.6	0.56	0.39	0.37
ENSSSCG00000000158	RTCB	RNA 2',3'-cyclic phosphate and 5'-OH ligase [Source:VGNC Symbol;Acc:VGNC:92492]	1.207	0.271471	0.158439	0.999068	no	up	38.34	58.18	47.83	68.42	57.78	24.6	42.32	41.56	40.75	46.57	54.11	39.16
ENSSSCG00000000159	ASCL4	achaete-scute family bHLH transcription factor 4 [Source:VGNC Symbol;Acc:VGNC:97892]	1.446	0.532495	0.866212	0.999068	no	up	0	0	0	0	0.27	0	0	0	0	0	0.054	0
ENSSSCG00000000160	PRDM4	PR/SET domain 4 [Source:VGNC Symbol;Acc:VGNC:91779]	1.009	0.0134908	0.941783	0.999068	no	up	12.33	16.91	11.47	7.12	15.02	14.15	9.33	9.77	6.28	8.73	12.57	9.652
ENSSSCG00000000161	PWP1	PWP1 homolog, endonuclein [Source:VGNC Symbol;Acc:VGNC:92009]	1.084	0.116469	0.667658	0.999068	no	up	11.28	16.16	10.2	16.14	13.93	10.36	8.06	10.98	9.94	12.85	13.542	10.438
ENSSSCG00000000162	BTBD11	BTB domain containing 11 [Source:VGNC Symbol;Acc:VGNC:85901]	1.405	0.490753	0.0824064	0.999068	no	up	1.87	1.48	1.8	1.86	1.9	0.63	1.89	1.29	0.87	1.41	1.782	1.218
ENSSSCG00000000164	CRY1	cryptochrome circadian regulator 1 [Source:VGNC Symbol;Acc:VGNC:87011]	1.429	0.515331	0.106494	0.999068	no	up	5.52	9.5	4.88	11.1	10.69	1.72	3.64	5.54	4.97	8.99	8.338	4.972
ENSSSCG00000000167	RIC8B	RIC8 guanine nucleotide exchange factor B [Source:VGNC Symbol;Acc:VGNC:92302]	0.917	-0.124681	0.618938	0.999068	no	down	2.68	4.09	2.87	4.23	6.29	2.29	2.93	4.27	3.74	4.81	4.032	3.608
ENSSSCG00000000169	POLR3B	RNA polymerase III subunit B [Source:HGNC Symbol;Acc:HGNC:30348]	1.081	0.112987	0.634729	0.999068	no	up	8.74	12.95	11.75	13.12	14.52	4.01	7.27	14.52	12.24	13.49	12.216	10.306
ENSSSCG00000000171	CKAP4	cytoskeleton associated protein 4 [Source:VGNC Symbol;Acc:VGNC:86716]	1.509	0.593222	0.265085	0.999068	no	up	5.63	7.96	7.81	17.89	10.67	0.44	5.42	7.79	8.15	10.24	9.992	6.408
ENSSSCG00000000174	TEX49	testis expressed 49 [Source:HGNC Symbol;Acc:HGNC:48628]	0.65	-0.621646	0.84408	0.999068	no	down	0	0	0	0	0	0	0	0	0	0.17	0	0.034
ENSSSCG00000000175	ADCY6	adenylate cyclase 6 [Source:VGNC Symbol;Acc:VGNC:85110]	0.869	-0.202197	0.584595	0.999068	no	down	21.99	27.39	42.23	20.36	46.74	7.48	42.95	37.28	40.85	38.13	31.742	33.338
ENSSSCG00000000176	DDX23	DEAD-box helicase 23 [Source:VGNC Symbol;Acc:VGNC:103230]	1.15	0.201135	0.401726	0.999068	no	up	41.75	60.03	63.39	66.75	65.1	17.34	52.44	53.12	54.69	58.85	59.404	47.288
ENSSSCG00000000179	CCDC65	coiled-coil domain containing 65 [Source:VGNC Symbol;Acc:VGNC:86306]	0.72	-0.474227	0.325437	0.999068	no	down	1.1	0.76	7.73	0.37	4.75	1.23	0.59	3.48	9.55	2.91	2.942	3.552
ENSSSCG00000000182	WNT10B	Wnt family member 10B [Source:VGNC Symbol;Acc:VGNC:94965]	1.022	0.0319711	0.962738	0.999068	no	up	2.54	0.33	0.81	0.65	1.53	1.98	0.5	0.39	0.63	0.65	1.172	0.83
ENSSSCG00000000184	DDN	dendrin [Source:VGNC Symbol;Acc:VGNC:87210]	1.473	0.55882	0.544045	0.999068	no	up	0.1	0.19	0.02	0.06	0.05	0.09	0.02	0.02	0.02	0.09	0.084	0.048
ENSSSCG00000000185	PRKAG1	protein kinase AMP-activated non-catalytic subunit gamma 1 [Source:VGNC Symbol;Acc:VGNC:103314]	0.418	-1.25775	1	1	no	down	4.83	4.21	4.96	1.93	5.04	19.78	3.26	2.67	3.57	3.97	4.194	6.65
ENSSSCG00000000186	RHEBL1	RHEB like 1 [Source:VGNC Symbol;Acc:VGNC:92280]	0.946	-0.0803908	0.898067	0.999068	no	down	0.69	0.36	1.38	0.19	1.17	0.75	0.42	0.86	0.67	0.62	0.758	0.664
ENSSSCG00000000188	DHH	desert hedgehog signaling molecule [Source:VGNC Symbol;Acc:VGNC:87280]	0.711	-0.492879	0.546186	0.999068	no	down	0.29	0.19	0.13	0.24	0.39	0.61	0.21	0.2	0.12	0.04	0.248	0.236
ENSSSCG00000000189	LMBR1L	limb development membrane protein 1 like [Source:VGNC Symbol;Acc:VGNC:89753]	0.926	-0.111486	0.72072	0.999068	no	down	17.94	13.49	20.25	11.36	16.47	6.38	23.55	15.42	13.81	17.4	15.902	15.312
ENSSSCG00000000190	TUBA1B	tubulin alpha 1a [Source:NCBI gene (formerly Entrezgene);Acc:100135051]	1.237	0.306741	0.410398	0.999068	no	up	747.14	994.75	638.23	1191.58	1142.4	1144.28	537.13	436.31	533.57	615.86	942.82	653.43
ENSSSCG00000000194		-	0.717	-0.480679	0.268747	0.999068	no	down	70.14	78.84	96.21	164.14	70.3	42.21	78.64	203.53	73.27	263.04	95.926	132.138
ENSSSCG00000000195	PRPH	peripherin [Source:VGNC Symbol;Acc:VGNC:91847]	0.907	-0.140325	0.786088	0.999068	no	down	14.84	17.63	15.06	12.5	28.51	25.81	16.59	7.57	7.1	12.68	17.708	13.95
ENSSSCG00000000197	C1QL4	complement C1q like 4 [Source:VGNC Symbol;Acc:VGNC:85980]	0.153	-2.70463	1	1	no	down	0.71	1.52	0.54	0.16	2.72	17.34	0.32	0.13	0.1	0.89	1.13	3.756
ENSSSCG00000000198	DNAJC22	DnaJ heat shock protein family (Hsp40) member C22 [Source:VGNC Symbol;Acc:VGNC:103231]	0.802	-0.317519	0.534267	0.999068	no	down	13.08	6.57	9.37	8.69	8.14	1.05	9.42	13.03	21.93	10.49	9.17	11.184
ENSSSCG00000000199	SPATS2	spermatogenesis associated serine rich 2 [Source:HGNC Symbol;Acc:HGNC:18650]	1.221	0.288243	0.0984122	0.999068	no	up	10.12	11.57	9.13	12.79	11.35	5.8	6.08	9.33	9.01	11.01	10.992	8.246
ENSSSCG00000000202	MCRS1	microspherule protein 1 [Source:VGNC Symbol;Acc:VGNC:90082]	1.113	0.154586	0.473042	0.999068	no	up	54.67	48.09	54.94	45.15	52.96	29.75	45.06	42.11	44.15	37.18	51.162	39.65
ENSSSCG00000000203	KCNH3	potassium voltage-gated channel subfamily H member 3 [Source:VGNC Symbol;Acc:VGNC:89344]	3.588	1.84328	0.0625029	0.999068	no	up	0.34	0.04	0.02	0.07	0.52	0.08	0.03	0.02	0.04	0.02	0.198	0.038
ENSSSCG00000000204	PRPF40B	pre-mRNA processing factor 40 homolog B [Source:VGNC Symbol;Acc:VGNC:91844]	0.565	-0.822863	0.174743	0.999068	no	down	4.07	1.93	2.65	1.22	7.64	8.62	3.68	2.37	3.25	3.55	3.502	4.294
ENSSSCG00000000205	FAM186B	family with sequence similarity 186 member B [Source:VGNC Symbol;Acc:VGNC:87941]	0.881	-0.182361	0.775708	0.999068	no	down	0.23	0.1	0.08	0.07	0.12	0.07	0.12	0.11	0.14	0.09	0.12	0.106
ENSSSCG00000000206	FAIM2	Fas apoptotic inhibitory molecule 2 [Source:VGNC Symbol;Acc:VGNC:87883]	0.985	-0.0219237	0.946169	0.999068	no	down	4.3	5.6	6.23	7.78	12.43	6.52	5.09	5.98	6.06	8.07	7.268	6.344
ENSSSCG00000000209	NCKAP5L	NCK associated protein 5 like [Source:VGNC Symbol;Acc:VGNC:90611]	1.084	0.116457	0.616615	0.999068	no	up	5.24	4.42	4.86	4.32	8.73	3.69	4.15	3.91	4.14	5.2	5.514	4.218
ENSSSCG00000000211	AQP5	aquaporin 5 [Source:VGNC Symbol;Acc:VGNC:85433]	0.351	-1.51034	0.247116	0.999068	no	down	0	0.05	0	0.16	0.06	0.16	0.05	0	0.32	0.1	0.054	0.126
ENSSSCG00000000212	AQP6	aquaporin 6 [Source:VGNC Symbol;Acc:VGNC:85434]	0.458	-1.12601	0.685163	0.999068	no	down	0	0	0	0	0.08	0	0.12	0	0	0.06	0.016	0.036
ENSSSCG00000000214	GPD1	glycerol-3-phosphate dehydrogenase 1 [Source:VGNC Symbol;Acc:VGNC:88583]	0.593	-0.753133	1	1	no	down	17.34	5.45	3.57	4.28	6.12	20.21	3.4	3.84	4.5	5.14	7.352	7.418
ENSSSCG00000000215	SMARCD1	SWI/SNF related, matrix associated, actin dependent regulator of chromatin, subfamily d, member 1 [Source:VGNC Symbol;Acc:VGNC:93233]	0.962	-0.0561996	0.814025	0.999068	no	down	11.49	13.24	22.74	16.17	21.71	10.5	18.92	13.53	15.19	15.42	17.07	14.712
ENSSSCG00000000216	ASIC1	acid sensing ion channel subunit 1 [Source:VGNC Symbol;Acc:VGNC:85578]	2.504	1.32411	0.0825726	0.999068	no	up	0.34	0.72	0.34	3.96	0.53	0.17	0.31	0.11	0.58	0.97	1.178	0.428
ENSSSCG00000000217	RACGAP1	Rac GTPase activating protein 1 [Source:VGNC Symbol;Acc:VGNC:92050]	1.533	0.616823	0.185977	0.999068	no	up	12.47	16.71	16.73	18.9	15.25	1.01	7.2	16.38	13.09	13.16	16.012	10.168
ENSSSCG00000000220	POU6F1	POU class 6 homeobox 1 [Source:HGNC Symbol;Acc:HGNC:9224]	0.825	-0.277145	0.560556	0.999068	no	down	1.34	0.95	1.45	1.64	4.34	2.42	2.05	1.11	1.41	1.69	1.944	1.736
ENSSSCG00000000223	BIN2	bridging integrator 2 [Source:VGNC Symbol;Acc:VGNC:85825]	0.916	-0.127095	0.754417	0.999068	no	down	15.27	10.86	11.45	12.79	12.33	1.74	14.15	15.84	16.81	16.84	12.54	13.076
ENSSSCG00000000228	SCN8A	sodium voltage-gated channel alpha subunit 8 [Source:VGNC Symbol;Acc:VGNC:92638]	0.576	-0.796873	0.167623	0.999068	no	down	0.17	0.08	0.11	0.15	0.23	0.34	0.12	0.1	0.11	0.29	0.148	0.192
ENSSSCG00000000232	ACVRL1	activin A receptor like type 1 [Source:VGNC Symbol;Acc:VGNC:85057]	0.817	-0.290931	0.313622	0.999068	no	down	16.74	12.9	22.05	15.58	22.96	18.01	18.12	15.64	19.05	20.46	18.046	18.256
ENSSSCG00000000233	ACVR1B	activin A receptor type 1B [Source:VGNC Symbol;Acc:VGNC:85056]	0.945	-0.0813515	0.8813	0.999068	no	down	17.93	27.35	44.93	33.23	28.49	2.53	45.13	39.99	35.73	29.82	30.386	30.64
ENSSSCG00000000234	TAMALIN	trafficking regulator and scaffold protein tamalin [Source:VGNC Symbol;Acc:VGNC:88661]	0.803	-0.316448	0.380722	0.999068	no	down	2.69	17.08	3.09	2.53	3.48	3.73	4.63	2.87	1.98	2.75	5.774	3.192
ENSSSCG00000000239		-	0.614	-0.702676	0.382416	0.999068	no	down	0.25	0.27	0.99	0.25	0.38	0.06	0.16	1.7	0.89	0.31	0.428	0.624
ENSSSCG00000000240	KRT85	keratin 85 [Source:HGNC Symbol;Acc:HGNC:6462]	1.412	0.497472	0.541041	0.999068	no	up	0.29	0.18	0.2	0.13	0.11	0	0.16	0.15	0.04	0.25	0.182	0.12
ENSSSCG00000000241	KRT84	keratin 84 [Source:VGNC Symbol;Acc:VGNC:89599]	4.109	2.03886	0.512557	0.999068	no	up	0.06	0	0	0	0.08	0	0	0	0	0	0.028	0
ENSSSCG00000000248	KRT5	keratin 5 [Source:HGNC Symbol;Acc:HGNC:6442]	1.446	0.532493	0.866213	0.999068	no	up	0	0	0	0.07	0	0	0	0.03	0	0	0.014	0.006
ENSSSCG00000000252	KRT8	keratin 8 [Source:VGNC Symbol;Acc:VGNC:89596]	1.446	0.531827	0.349979	0.999068	no	up	5190.37	6842.9	9893.73	5583.23	3950.36	225.87	4754.91	6154.41	5105.15	5261.66	6292.12	4300.4
ENSSSCG00000000257	ITGB7	integrin subunit beta 7 [Source:VGNC Symbol;Acc:VGNC:89245]	0.911	-0.134148	0.726284	0.999068	no	down	48.1	28.16	48.43	49.12	37.57	8.67	50.06	49.84	52.8	60.79	42.276	44.432
ENSSSCG00000000258	RARG	retinoic acid receptor gamma [Source:HGNC Symbol;Acc:HGNC:9866]	0.855	-0.225816	0.495865	0.999068	no	down	24.19	26.75	39.1	16.01	31.82	11.6	41.75	34.65	30.72	26.21	27.574	28.986
ENSSSCG00000000259	CSAD	cysteine sulfinic acid decarboxylase [Source:VGNC Symbol;Acc:VGNC:87027]	1.034	0.048514	0.882963	0.999068	no	up	5.37	6.76	6.66	5.21	10.79	2.17	7.73	5.64	8.13	5.77	6.958	5.888
ENSSSCG00000000260	SOAT2	sterol O-acyltransferase 2 [Source:VGNC Symbol;Acc:VGNC:93328]	1.118	0.160656	0.755496	0.999068	no	up	2.18	6.2	4.25	5	2.22	0.4	3.84	3.73	5.85	3.21	3.97	3.406
ENSSSCG00000000261		insulin like growth factor binding protein 6 [Source:VGNC Symbol;Acc:VGNC:89059]	0.74	-0.433706	0.659674	0.999068	no	down	85.58	24.36	20.2	11.22	71.41	143.28	13.17	2.95	8.44	8.78	42.554	35.324
ENSSSCG00000000262	SPRYD3	SPRY domain containing 3 [Source:VGNC Symbol;Acc:VGNC:93428]	1.247	0.318602	0.0786383	0.999068	no	up	39.4	40.09	47.53	45.7	51.64	14.3	35.67	36.69	36.74	38.8	44.872	32.44
ENSSSCG00000000263	TNS2	tensin 2 [Source:VGNC Symbol;Acc:VGNC:94295]	0.62	-0.690366	0.244004	0.999068	no	down	21.9	12.64	20.8	15.37	41.04	66.53	16.31	12.1	17.74	20.19	22.35	26.574
ENSSSCG00000000264	MFSD5	major facilitator superfamily domain containing 5 [Source:VGNC Symbol;Acc:VGNC:90192]	1.082	0.113609	0.619161	0.999068	no	up	31.16	34.93	44.21	40.33	37.24	24.12	31.71	26.34	32.95	33.69	37.574	29.762
ENSSSCG00000000265	ESPL1	extra spindle pole bodies like 1, separase [Source:VGNC Symbol;Acc:VGNC:87790]	2.117	1.08183	0.0637852	0.999068	no	up	3.09	5.39	8.43	7.43	5.08	0.12	2.09	4.03	3.39	4.19	5.884	2.764
ENSSSCG00000000267	MYG1	MYG1 exonuclease [Source:VGNC Symbol;Acc:VGNC:90509]	0.597	-0.744595	0.101894	0.999068	no	down	74.9	70.35	63.44	60.02	67.54	149.1	79.92	61.18	62.44	69.78	67.25	84.484
ENSSSCG00000000271	AMHR2	anti-Mullerian hormone receptor type 2 [Source:VGNC Symbol;Acc:VGNC:85279]	0.665	-0.58781	0.52	0.999068	no	down	0.16	0.08	0.05	0.14	0.16	0.33	0.04	0.03	0.09	0.19	0.118	0.136
ENSSSCG00000000272	SP1	Sp1 transcription factor [Source:VGNC Symbol;Acc:VGNC:93360]	0.965	-0.0518681	0.930244	0.999068	no	down	6.64	20.96	24.65	25.86	30.75	0.96	22.57	27.97	26.16	29.31	21.772	21.394
ENSSSCG00000000274	PCBP2	poly(rC) binding protein 2 [Source:VGNC Symbol;Acc:VGNC:103309]	1.317	0.397029	0.108014	0.999068	no	up	482.83	523.58	674.86	524.69	575.5	143.51	351.05	503.82	483.39	511.78	556.292	398.71
ENSSSCG00000000275	MAP3K12	mitogen-activated protein kinase kinase kinase 12 [Source:VGNC Symbol;Acc:VGNC:89983]	0.826	-0.275165	0.421545	0.999068	no	down	2.15	1.13	2.29	1.26	3.92	1.77	2.09	1.93	2.34	2.73	2.15	2.172
ENSSSCG00000000276	TARBP2	TARBP2 subunit of RISC loading complex [Source:VGNC Symbol;Acc:VGNC:93737]	0.776	-0.365052	0.319904	0.999068	no	down	27.82	25.97	21.79	22.91	27.12	36.83	23.41	19.34	23.4	25.51	25.122	25.698
ENSSSCG00000000277	NPFF	neuropeptide FF-amide peptide [Source:VGNC Symbol;Acc:VGNC:90845]	0.274	-1.86709	0.0536436	0.999068	no	down	1.34	0.77	0.25	0.81	0.57	6.75	1.01	1.09	0.84	0.63	0.748	2.064
ENSSSCG00000000278		-	1.017	0.0242501	0.931941	0.999068	no	up	6.79	12.37	20.21	12.57	21.83	5.81	14.54	14.54	14.06	14.37	14.754	12.664
ENSSSCG00000000288	HNRNPA1	heteroous nuclear ribonucleoprotein A1 [Source:VGNC Symbol;Acc:VGNC:88918]	1.185	0.244333	0.286343	0.999068	no	up	314.57	555.52	316.31	433.83	438.73	237.46	227.54	335.44	301.15	364.13	411.792	293.144
ENSSSCG00000000289	NFE2	nuclear factor, erythroid 2 [Source:VGNC Symbol;Acc:VGNC:90712]	1.34	0.422707	0.689223	0.999068	no	up	0.27	0.04	0	1.47	0.1	0.29	0.22	0.34	0.21	0.08	0.376	0.228
ENSSSCG00000000290	COPZ1	COPI coat complex subunit zeta 1 [Source:VGNC Symbol;Acc:VGNC:86903]	1.128	0.174256	0.312501	0.999068	no	up	166.01	192.25	180.15	179.31	164.6	75.53	117.81	169.04	165.93	179.26	176.464	141.514
ENSSSCG00000000291		-	1.804	0.851542	0.164395	0.999068	no	up	1.7	0.72	1.8	6.34	2.52	0.15	0.97	2.53	1.64	1.61	2.616	1.38
ENSSSCG00000000292	ZNF385A	zinc finger protein 385A [Source:VGNC Symbol;Acc:VGNC:95233]	0.991	-0.0133834	0.97503	0.999068	no	down	23.21	9.73	29.37	10.03	22.94	18.99	16.95	13.07	14.89	15.61	19.056	15.902
ENSSSCG00000000293	ITGA5	integrin subunit alpha 5 [Source:VGNC Symbol;Acc:VGNC:89236]	0.833	-0.263519	0.619604	0.999068	no	down	36.2	84.99	52.26	44.32	82.13	120.89	44.19	31.35	32.98	41.42	59.98	54.166
ENSSSCG00000000295	NCKAP1L	NCK associated protein 1 like [Source:VGNC Symbol;Acc:VGNC:90610]	0.829	-0.270384	0.246164	0.999068	no	down	10.33	5.87	10.3	11.68	12.8	5.32	11.26	12.66	12.36	14.59	10.196	11.238
ENSSSCG00000000297	PDE1B	phosphodiesterase 1B [Source:VGNC Symbol;Acc:VGNC:91249]	0.569	-0.812317	0.18544	0.999068	no	down	8.23	3.16	6.25	4.76	10.79	17.77	12.08	3.63	3.87	4.77	6.638	8.424
ENSSSCG00000000298	PPP1R1A	protein phosphatase 1 regulatory inhibitor subunit 1A [Source:VGNC Symbol;Acc:VGNC:91727]	0.268	-1.9007	1	1	no	down	7.63	5.96	1.87	1.33	11.59	51.41	4.27	5.13	1.81	5.81	5.676	13.686
ENSSSCG00000000299	TESPA1	thymocyte expressed, positive selection associated 1 [Source:VGNC Symbol;Acc:VGNC:93887]	0.658	-0.603139	0.35544	0.999068	no	down	0.24	0.25	0.23	0.36	0.31	0	0.37	0.59	0.49	0.59	0.278	0.408
ENSSSCG00000000359		-	0.565	-0.823929	0.123561	0.999068	no	down	129.53	99.69	114.2	67.59	118.36	285.53	126.55	83.07	101.19	86.25	105.874	136.518
ENSSSCG00000000361	CD63	CD63 molecule [Source:VGNC Symbol;Acc:VGNC:86424]	0.656	-0.60825	0.174833	0.999068	no	down	599.87	441.46	594.64	440.24	644.99	1101.51	482.17	472.6	552.85	525.56	544.24	626.938
ENSSSCG00000000363	GDF11	growth differentiation factor 11 [Source:VGNC Symbol;Acc:VGNC:88398]	0.966	-0.0492517	0.916652	0.999068	no	down	1.78	1.25	1.95	2.83	8.64	2.79	1.58	2.85	3.1	3.24	3.29	2.712
ENSSSCG00000000364	SARNP	SAP domain containing ribonucleoprotein [Source:VGNC Symbol;Acc:VGNC:99729]	0.996	-0.00550929	0.983852	0.999068	no	down	54.36	61.95	33.47	42.19	44.53	30.91	28.67	46.54	43.15	54.16	47.3	40.686
ENSSSCG00000000365	ORMDL2	ORMDL sphingolipid biosynthesis regulator 2 [Source:VGNC Symbol;Acc:VGNC:103307]	1.245	0.315833	0.334034	0.999068	no	up	202.12	231.05	280.79	195.4	179.24	44.57	175.02	215.45	185.91	188.2	217.72	161.83
ENSSSCG00000000366	DNAJC14	DnaJ heat shock protein family (Hsp40) member C14 [Source:NCBI gene (formerly Entrezgene);Acc:100151876]	0.837	-0.255934	0.0802603	0.999068	no	down	13.72	13.65	15.93	17.03	19.48	12.48	16.5	18.45	17.33	19.05	15.962	16.762
ENSSSCG00000000367		-	0.919	-0.12163	0.731441	0.999068	no	down	11.09	7.99	10.58	7.06	17.62	11.75	8.54	8.65	7.3	11.25	10.868	9.498
ENSSSCG00000000368	MMP19	matrix metallopeptidase 19 [Source:VGNC Symbol;Acc:VGNC:90273]	1.015	0.0214055	0.941544	0.999068	no	up	17.5	9.49	17.87	16.99	27.13	11.49	13.52	12.02	16.96	18.34	17.796	14.466
ENSSSCG00000000370	DGKA	diacylglycerol kinase alpha [Source:VGNC Symbol;Acc:VGNC:87269]	0.997	-0.00435174	0.987155	0.999068	no	down	6.4	6.2	8.47	5.12	13.84	4.74	7.49	5.95	7.08	8.65	8.006	6.782
ENSSSCG00000000376	SUOX	sulfite oxidase [Source:VGNC Symbol;Acc:VGNC:93621]	1.135	0.182548	0.341212	0.999068	no	up	12	14.62	15.32	13.19	22.55	10.03	10.93	11.53	12.35	13.92	15.536	11.752
ENSSSCG00000000377		-	1.21	0.27503	0.420063	0.999068	no	up	121.29	239.32	143.2	258.55	197.57	104.34	96.45	130.12	109.19	156.55	191.986	119.33
ENSSSCG00000000379	ESYT1	extended synaptotagmin 1 [Source:VGNC Symbol;Acc:VGNC:87796]	1.05	0.0702846	0.777823	0.999068	no	up	21.11	19.78	36.49	22.97	46.76	9.36	28.6	25.91	23.24	29.71	29.422	23.364
ENSSSCG00000000382	SMARCC2	SWI/SNF related, matrix associated, actin dependent regulator of chromatin subfamily c member 2 [Source:VGNC Symbol;Acc:VGNC:93232]	0.887	-0.173029	0.522128	0.999068	no	down	28.42	38.96	51.68	35.61	56.53	37.06	45	38.07	39.46	37.76	42.24	39.47
ENSSSCG00000000383	RNF41	ring finger protein 41 [Source:VGNC Symbol;Acc:VGNC:92394]	0.923	-0.116043	0.651992	0.999068	no	down	11.02	12.58	13.67	12.39	23.75	11.47	14.77	12.43	12.38	13.98	14.682	13.006
ENSSSCG00000000384	NABP2	nucleic acid binding protein 2 [Source:VGNC Symbol;Acc:VGNC:90561]	0.836	-0.258868	0.501515	0.999068	no	down	22.22	16.41	18.26	16.82	20.26	25.18	18.2	13.78	15.75	15.37	18.794	17.656
ENSSSCG00000000385	SLC39A5	solute carrier family 39 member 5 [Source:VGNC Symbol;Acc:VGNC:93106]	1.054	0.0756344	0.755997	0.999068	no	up	12.21	8.72	11.55	10.38	13.58	3.6	13.59	9.25	10.18	10.54	11.288	9.432
ENSSSCG00000000386	ANKRD52	ankyrin repeat domain 52 [Source:VGNC Symbol;Acc:VGNC:85342]	1.262	0.336039	0.520061	0.999068	no	up	1.89	6.22	8.34	7.97	7.87	0.5	5.82	5.66	6.93	5.58	6.458	4.898
ENSSSCG00000000393	PAN2	poly(A) specific ribonuclease subunit PAN2 [Source:HGNC Symbol;Acc:HGNC:20074]	0.991	-0.0133737	0.972197	0.999068	no	down	45.73	44.67	70.88	56.77	66.16	9.31	71.07	63.76	59.31	64.88	56.842	53.666
ENSSSCG00000000394		canopy FGF signaling regulator 2 [Source:NCBI gene (formerly Entrezgene);Acc:100151912]	0.703	-0.507899	0.242544	0.999068	no	down	68.75	71.24	31.05	62.11	54.42	100.16	37.51	56.6	55.76	72.15	57.514	64.436
ENSSSCG00000000396	STAT2	signal transducer and activator of transcription 2 [Source:VGNC Symbol;Acc:VGNC:93539]	0.723	-0.46809	0.58698	0.999068	no	down	9.35	2.8	0.25	1.53	15.77	68.42	4.15	1.3	6.82	7.62	5.94	17.662
ENSSSCG00000000398	APOF	apolipoprotein F [Source:NCBI gene (formerly Entrezgene);Acc:445462]	1.805	0.851783	0.487126	0.999068	no	up	0	0.34	0.34	0.78	0	0.09	0.19	0.17	0	0.32	0.292	0.154
ENSSSCG00000000399	TIMELESS	timeless circadian regulator [Source:HGNC Symbol;Acc:HGNC:11813]	1.706	0.770261	0.18872	0.999068	no	up	1.91	3.21	4.43	6.64	3.3	0.11	1.65	2.93	2.32	4.35	3.898	2.272
ENSSSCG00000000400	MIP	major intrinsic protein of lens fiber [Source:VGNC Symbol;Acc:VGNC:90235]	0.97	-0.0445768	0.988748	0.999068	no	down	0	0	0.04	0	0	0	0	0	0	0.03	0.008	0.006
ENSSSCG00000000401	GLS2	glutaminase 2 [Source:VGNC Symbol;Acc:VGNC:88497]	0.824	-0.279091	0.586975	0.999068	no	down	0.11	0.21	0.44	0.37	0.3	0.08	0.35	0.42	0.25	0.51	0.286	0.322
ENSSSCG00000000402	RBMS2	RNA binding motif single stranded interacting protein 2 [Source:VGNC Symbol;Acc:VGNC:98286]	0.954	-0.0686409	0.875469	0.999068	no	down	13.3	9.02	14.66	12.38	34.63	27.83	13.91	11.16	10.4	10.24	16.798	14.708
ENSSSCG00000000403	BAZ2A	bromodomain adjacent to zinc finger domain 2A [Source:VGNC Symbol;Acc:VGNC:85763]	1.05	0.0704568	0.88635	0.999068	no	up	7.97	17.9	28.39	23.13	22.06	1.87	19.18	24.09	23.45	21.49	19.89	18.016
ENSSSCG00000000405		-	1.165	0.220902	0.237136	0.999068	no	up	1002.07	1100.14	1131.22	1004.93	919.58	522.65	688.3	937.97	981.21	944.31	1031.59	814.888
ENSSSCG00000000406	PTGES3	prostaglandin E synthase 3 [Source:VGNC Symbol;Acc:VGNC:91952]	1.035	0.0501674	0.876388	0.999068	no	up	48.74	89.43	51.75	115.74	77.09	57.65	40.66	64.26	58.52	89.15	76.55	62.048
ENSSSCG00000000411	NAB2	NGFI-A binding protein 2 [Source:VGNC Symbol;Acc:VGNC:90560]	1.084	0.116487	0.750445	0.999068	no	up	10.34	12.74	8.96	8.49	19.9	11.14	7.78	7.32	7.13	9.65	12.086	8.604
ENSSSCG00000000413	MYO1A	myosin IA [Source:VGNC Symbol;Acc:VGNC:90525]	1.128	0.173927	0.767038	0.999068	no	up	95.18	115.85	147.64	77.27	87.54	3.49	96.31	121.54	127.69	109.32	104.696	91.67
ENSSSCG00000000415	SDR9C7	short chain dehydrogenase/reductase family 9C member 7 [Source:VGNC Symbol;Acc:VGNC:92664]	3.407	1.76834	0.572232	0.999068	no	up	0	0.03	0.1	0	0	0	0	0	0	0	0.026	0
ENSSSCG00000000418	TAC3	tachykinin 3 [Source:VGNC Symbol;Acc:VGNC:93698]	0.948	-0.0776443	0.912043	0.999068	no	down	0.31	0.77	0.52	0.41	0.42	0	0.59	0.52	0.74	0.62	0.486	0.494
ENSSSCG00000000431	MBD6	methyl-CpG binding domain protein 6 [Source:VGNC Symbol;Acc:VGNC:90051]	1.14	0.189405	0.540555	0.999068	no	up	19.5	22.9	38.56	26.72	31.86	7.11	29.09	24.52	26.25	25.02	27.908	22.398
ENSSSCG00000000433	B4GALNT1	beta-1,4-N-acetyl-galactosaminyltransferase 1 [Source:VGNC Symbol;Acc:VGNC:85730]	0.842	-0.248736	0.456937	0.999068	no	down	7.37	3.4	7.95	5.85	8.64	8.78	6.43	5.88	7.23	6.6	6.642	6.984
ENSSSCG00000000435		Rho guanine nucleotide exchange factor 25 [Source:VGNC Symbol;Acc:VGNC:103216]	0.426	-1.2308	1	1	no	down	25.08	12.07	10.9	5.84	83.91	128.6	22.5	9.89	11.46	14.18	27.56	37.326
ENSSSCG00000000437	ARHGAP9	Rho GTPase activating protein 9 [Source:VGNC Symbol;Acc:VGNC:85482]	0.996	-0.00531397	0.984506	0.999068	no	down	11.79	9.03	14.69	12.61	12.34	4.08	11.35	13.07	10.26	16.59	12.092	11.07
ENSSSCG00000000439	KIF5A	kinesin family member 5A [Source:VGNC Symbol;Acc:VGNC:89472]	1.143	0.19295	0.611613	0.999068	no	up	31.74	45.72	46.75	47.1	45.75	4.83	37.35	40.81	43.76	53.06	43.412	35.962
ENSSSCG00000000443	GLI1	GLI family zinc finger 1 [Source:VGNC Symbol;Acc:VGNC:88482]	1.213	0.278192	0.637961	0.999068	no	up	1.65	0.73	3.74	0.44	2.38	0.3	1.69	2.49	1.39	1.22	1.788	1.418
ENSSSCG00000000444	DCTN2	dynactin subunit 2 [Source:VGNC Symbol;Acc:VGNC:87193]	0.813	-0.298232	0.388971	0.999068	no	down	196.44	144.78	178.31	114.41	277.98	207.71	212.71	151.91	151.35	160.48	182.384	176.832
ENSSSCG00000000449	DTX3	deltex E3 ubiquitin ligase 3 [Source:VGNC Symbol;Acc:VGNC:87468]	0.665	-0.587956	0.205316	0.999068	no	down	28.3	18.19	27.87	13.71	51.76	49.28	31.01	20.39	28.71	26.12	27.966	31.102
ENSSSCG00000000453	ATP23	ATP23 metallopeptidase and ATP synthase assembly factor homolog [Source:VGNC Symbol;Acc:VGNC:85645]	1.116	0.157748	0.589701	0.999068	no	up	8.18	14.36	6.72	13.94	11.61	5.87	6.37	11.28	6.85	12.78	10.962	8.63
ENSSSCG00000000455	LRIG3	leucine rich repeats and immunoglobulin like domains 3 [Source:VGNC Symbol;Acc:VGNC:89812]	0.973	-0.0390466	0.872563	0.999068	no	down	4.83	5.53	6.33	3.87	9.58	2.64	6.16	5.83	6.33	6.15	6.028	5.422
ENSSSCG00000000456	SLC16A7	solute carrier family 16 member 7 [Source:VGNC Symbol;Acc:VGNC:92947]	1.211	0.276304	0.363285	0.999068	no	up	0.4	0.94	0.63	0.72	0.74	0.28	0.29	0.69	0.56	0.71	0.686	0.506
ENSSSCG00000000457	USP15	ubiquitin specific peptidase 15 [Source:VGNC Symbol;Acc:VGNC:94748]	0.957	-0.0636689	0.877977	0.999068	no	down	12	14.66	7.02	14.28	8.67	2.49	6.14	16.5	18.71	14.06	11.326	11.58
ENSSSCG00000000458	MON2	MON2 homolog, regulator of endosome-to-Golgi trafficking [Source:VGNC Symbol;Acc:VGNC:90301]	1.093	0.128493	0.753245	0.999068	no	up	4.3	8.39	6.38	9.73	11.21	1.13	4.61	10.36	9.07	9.08	8.002	6.85
ENSSSCG00000000462	RXYLT1	ribitol xylosyltransferase 1 [Source:VGNC Symbol;Acc:VGNC:92531]	1.102	0.140767	0.718967	0.999068	no	up	4.81	5.28	2.42	6.63	6.5	4.41	1.84	3.71	4.57	5.71	5.128	4.048
ENSSSCG00000000464	C12orf56	chromosome 5 C12orf56 homolog [Source:VGNC Symbol;Acc:VGNC:86044]	0.65	-0.621646	0.84408	0.999068	no	down	0	0	0	0	0	0	0	0	0	0.05	0	0.01
ENSSSCG00000000466	XPOT	exportin for tRNA [Source:VGNC Symbol;Acc:VGNC:95008]	1.265	0.338883	0.359927	0.999068	no	up	7.61	19.11	6.33	20.02	16.08	4.55	5.17	11.76	12.43	13.95	13.83	9.572
ENSSSCG00000000469	LEMD3	LEM domain containing 3 [Source:VGNC Symbol;Acc:VGNC:89679]	1.066	0.0917352	0.808751	0.999068	no	up	2.14	5.88	3.75	7.04	7.28	0.91	2.83	6.13	5.99	5.23	5.218	4.218
ENSSSCG00000000473		-	0.973	-0.0399513	0.908852	0.999068	no	down	11.18	24.65	15.7	24.18	27.99	4.6	12.75	24.84	33.68	32.05	20.74	21.584
ENSSSCG00000000475	IRAK3	interleukin 1 receptor associated kinase 3 [Source:VGNC Symbol;Acc:VGNC:89201]	1.112	0.153175	0.657077	0.999068	no	up	1.18	1.22	2.23	1.85	3.23	0.91	0.87	1.39	1.69	2.85	1.942	1.542
ENSSSCG00000000477	HELB	DNA helicase B [Source:VGNC Symbol;Acc:VGNC:88837]	1.113	0.154227	0.671879	0.999068	no	up	0.72	1.24	1.1	1.61	2.31	0.25	0.9	1.3	1.68	1.45	1.396	1.116
ENSSSCG00000000478	GRIP1	glutamate receptor interacting protein 1 [Source:VGNC Symbol;Acc:VGNC:88690]	1.38	0.464255	0.504929	0.999068	no	up	0.04	0.08	0.05	0.11	0.31	0.06	0.11	0.02	0.03	0.12	0.118	0.068
ENSSSCG00000000482	IL22	interleukin 22 [Source:VGNC Symbol;Acc:VGNC:103292]	1.288	0.365266	0.769821	0.999068	no	up	0.2	0.04	0	0.04	0.16	0	0	0.09	0.09	0.17	0.088	0.07
ENSSSCG00000000483	MDM1	Mdm1 nuclear protein [Source:VGNC Symbol;Acc:VGNC:98120]	1.286	0.362956	0.480314	0.999068	no	up	1.59	2.85	2.2	2.75	3.07	0.12	1.07	3.06	2.49	2.57	2.492	1.862
ENSSSCG00000000486	NUP107	nucleoporin 107 [Source:VGNC Symbol;Acc:VGNC:90971]	1.193	0.254479	0.32495	0.999068	no	up	4.99	9.01	5.49	9.56	9.62	3.42	4.55	7.83	6.97	7.43	7.734	6.04
ENSSSCG00000000487	SLC35E3	solute carrier family 35 member E3 [Source:VGNC Symbol;Acc:VGNC:93079]	1.189	0.249303	0.652682	0.999068	no	up	2.26	5.21	3.77	6.08	3.62	0.18	2.57	4.4	4.75	5.53	4.188	3.486
ENSSSCG00000000488	MDM2	MDM2 proto-onco [Source:VGNC Symbol;Acc:VGNC:90093]	1.053	0.0751497	0.828748	0.999068	no	up	9.62	17.26	8.18	17.85	13.48	4.27	7.31	16.27	14.06	15.35	13.278	11.452
ENSSSCG00000000493	FRS2	fibroblast growth factor receptor substrate 2 [Source:VGNC Symbol;Acc:VGNC:88246]	1.114	0.156047	0.58112	0.999068	no	up	1.68	3.22	2.03	3.07	4.4	0.81	2.21	3.77	3.03	3.02	2.88	2.568
ENSSSCG00000000496	CCT2	chaperonin containing TCP1 subunit 2 [Source:VGNC Symbol;Acc:VGNC:86380]	0.416	-1.26665	0.679979	0.999068	no	down	0	0	0.08	0	0	0	0	0	0.21	0	0.016	0.042
ENSSSCG00000000499	BEST3	bestrophin 3 [Source:VGNC Symbol;Acc:VGNC:85805]	7.137	2.83539	0.151541	0.999068	no	up	0.01	0.02	0	0.03	0.01	0	0	0	0	0	0.014	0
ENSSSCG00000000500		-	0.976	-0.0357816	0.907368	0.999068	no	down	122.41	163.79	62.87	170.8	136.27	101.29	76.55	127.36	122.12	140.16	131.228	113.496
ENSSSCG00000000502	CNOT2	CCR4-NOT transcription complex subunit 2 [Source:VGNC Symbol;Acc:VGNC:86834]	0.957	-0.0627189	0.755215	0.999068	no	down	14.09	22.96	13.64	23.44	23.6	11.32	14.08	21.64	22.01	23	19.546	18.41
ENSSSCG00000000504	PTPRB	protein tyrosine phosphatase receptor type B [Source:VGNC Symbol;Acc:VGNC:91984]	1.146	0.196089	0.401904	0.999068	no	up	3.11	7.11	5.79	5.46	9.1	2.39	4.34	5.25	5.19	6.44	6.114	4.722
ENSSSCG00000000509	ZFC3H1	zinc finger C3H1-type containing [Source:VGNC Symbol;Acc:VGNC:95139]	1.02	0.0281441	0.939647	0.999068	no	up	3.89	6.14	3.85	6.39	4.75	0.92	3.53	6.92	5.44	6.37	5.004	4.636
ENSSSCG00000000510	TMEM19	transmembrane protein 19 [Source:VGNC Symbol;Acc:VGNC:94124]	0.99	-0.0141697	0.961474	0.999068	no	down	19.26	29.78	15.98	29.42	26.32	10.04	13.38	31.12	27.36	28.63	24.152	22.106
ENSSSCG00000000512	TBC1D15	TBC1 domain family member 15 [Source:VGNC Symbol;Acc:VGNC:93764]	1.033	0.0469235	0.891591	0.999068	no	up	7.25	9.23	5.25	12.17	10.36	2.49	5.04	12.53	10.25	9.65	8.852	7.992
ENSSSCG00000000515	TRHDE	thyrotropin releasing hormone degrading enzyme [Source:VGNC Symbol;Acc:VGNC:94390]	1.082	0.114288	0.887275	0.999068	no	up	0.16	0.08	0.05	0.06	0.34	0.22	0.06	0.05	0.03	0.07	0.138	0.086
ENSSSCG00000000516	KCNC2	potassium voltage-gated channel subfamily C member 2 [Source:VGNC Symbol;Acc:VGNC:89333]	1.031	0.0439053	0.972125	0.999068	no	up	0.04	0.01	0.06	0	0.23	0.1	0	0.2	0.01	0.03	0.068	0.068
ENSSSCG00000000517	CAPS2	calcyphosine 2 [Source:VGNC Symbol;Acc:VGNC:86181]	1.41	0.495358	0.284051	0.999068	no	up	0.16	0.29	0.17	0.11	0.21	0.07	0.04	0.14	0.11	0.18	0.188	0.108
ENSSSCG00000000519	GLIPR1	GLI pathosis related 1 [Source:VGNC Symbol;Acc:VGNC:98020]	0.937	-0.0931845	0.78841	0.999068	no	down	58.57	59.08	58.23	37.69	43.54	25.14	54.52	62.46	61.78	39.03	51.422	48.586
ENSSSCG00000000521	PHLDA1	pleckstrin homology like domain family A member 1 [Source:VGNC Symbol;Acc:VGNC:91396]	1.139	0.188159	0.513487	0.999068	no	up	8.63	10.36	11.88	14.25	22.61	3.97	10.32	9.51	13.97	15.39	13.546	10.632
ENSSSCG00000000522	NAP1L1	nucleosome assembly protein 1 like 1 [Source:VGNC Symbol;Acc:VGNC:90576]	0.595	-0.750068	1	1	no	down	97.48	75.44	44.15	54.94	117.41	227.23	45.33	62.03	51.43	63.33	77.884	89.87
ENSSSCG00000000523	BBS10	Bardet-Biedl syndrome 10 [Source:HGNC Symbol;Acc:HGNC:26291]	1.116	0.158475	0.74029	0.999068	no	up	0.31	0.42	0.14	0.48	0.78	0.08	0.17	0.49	0.42	0.59	0.426	0.35
ENSSSCG00000000527	SYT10	synaptotagmin 10 [Source:VGNC Symbol;Acc:VGNC:93679]	0.651	-0.619147	0.833017	0.999068	no	down	0	0	0.04	0	0	0	0	0.04	0	0.04	0.008	0.016
ENSSSCG00000000528	PKP2	plakophilin 2 [Source:VGNC Symbol;Acc:VGNC:91486]	1.086	0.118964	0.834395	0.999068	no	up	15.35	41.11	25.69	35.8	25.64	1.24	17.61	44.34	36.26	29.84	28.718	25.858
ENSSSCG00000000530		FYVE, RhoGEF and PH domain containing 4 [Source:VGNC Symbol;Acc:VGNC:88097]	1.069	0.0959511	0.760489	0.999068	no	up	9.31	15.61	7.78	17.17	12.38	5.43	5.39	13.91	13.77	14.25	12.45	10.55
ENSSSCG00000000531	BICD1	BICD cargo adaptor 1 [Source:VGNC Symbol;Acc:VGNC:85818]	0.999	-0.0012656	0.997842	0.999818	no	down	0.19	0.24	0.23	0.18	0.8	0.29	0.21	0.27	0.26	0.22	0.328	0.25
ENSSSCG00000000534	IPO8	importin 8 [Source:VGNC Symbol;Acc:VGNC:89181]	0.906	-0.142138	0.627479	0.999068	no	down	5.32	13.12	8.38	11.84	18.19	6.59	7.42	13.06	13.26	14.26	11.37	10.918
ENSSSCG00000000536	ERGIC2	ERGIC and golgi 2 [Source:VGNC Symbol;Acc:VGNC:87771]	0.962	-0.0556202	0.871391	0.999068	no	down	21.49	18.48	8.72	15.01	13.87	14.68	6.99	17.2	15.3	18.18	15.514	14.47
ENSSSCG00000000540	OVCH1	ovochymase 1 [Source:VGNC Symbol;Acc:VGNC:91109]	0.372	-1.42591	0.283286	0.999068	no	down	0.03	0.01	0.03	0.06	0	0.16	0.01	0.02	0	0.01	0.026	0.04
ENSSSCG00000000541	FAR2	fatty acyl-CoA reductase 2 [Source:VGNC Symbol;Acc:VGNC:88011]	0.914	-0.129703	0.725568	0.999068	no	down	2	0.57	0.44	0.55	1.07	0.15	0.55	1.75	0.76	0.96	0.926	0.834
ENSSSCG00000000545	KLHL42	kelch like family member 42 [Source:VGNC Symbol;Acc:VGNC:89534]	0.93	-0.104665	0.804645	0.999068	no	down	3.92	8.26	5.41	10.17	18.34	5.73	4.36	8.02	7.28	9.18	9.22	6.914
ENSSSCG00000000546	MANSC4	MANSC domain containing 4 [Source:VGNC Symbol;Acc:VGNC:89974]	1.248	0.320035	0.46217	0.999068	no	up	0.27	0.22	0.14	0.19	0.43	0.17	0.09	0.11	0.26	0.2	0.25	0.166
ENSSSCG00000000547	MRPS35	mitochondrial ribosomal protein S35 [Source:VGNC Symbol;Acc:VGNC:103303]	1.121	0.164938	0.680052	0.999068	no	up	16.52	23.59	10.07	24.05	15.88	5.27	6.36	25.53	18.32	19.75	18.022	15.046
ENSSSCG00000000549	PPFIBP1	PPFIA binding protein 1 [Source:VGNC Symbol;Acc:VGNC:91695]	1.069	0.0965217	0.833943	0.999068	no	up	4.93	7.83	4.03	7.63	22.59	7.59	3.43	7.28	6.05	9.47	9.402	6.764
ENSSSCG00000000550		single-pass membrane protein with coiled-coil domains 2 [Source:VGNC Symbol;Acc:VGNC:93244]	1.446	0.532495	0.866212	0.999068	no	up	0	0	0	0	0.08	0	0	0	0	0	0.016	0
ENSSSCG00000000551	ARNTL2	aryl hydrocarbon receptor nuclear translocator like 2 [Source:VGNC Symbol;Acc:VGNC:103217]	1.507	0.591487	0.162102	0.999068	no	up	0.27	0.21	0.11	0.38	0.39	0.08	0.1	0.26	0.14	0.21	0.272	0.158
ENSSSCG00000000553	TM7SF3	transmembrane 7 superfamily member 3 [Source:VGNC Symbol;Acc:VGNC:94035]	0.799	-0.323597	0.364274	0.999068	no	down	6.86	11.29	7.01	8.05	16.22	2.67	7.48	15.29	16.17	15.28	9.886	11.378
ENSSSCG00000000554	FGFR1OP2	FGFR1 onco partner 2 [Source:VGNC Symbol;Acc:VGNC:88119]	0.953	-0.0696198	0.848594	0.999068	no	down	4.78	4.96	3.13	6.13	4.24	1.24	2.54	6.81	6.11	6.92	4.648	4.724
ENSSSCG00000000555	ITPR2	inositol 1,4,5-trisphosphate receptor type 2 [Source:VGNC Symbol;Acc:VGNC:103294]	0.935	-0.0973888	0.831862	0.999068	no	down	2.01	4.22	4.77	4.49	5.27	0.46	3.31	5.36	5.4	6.69	4.152	4.244
ENSSSCG00000000559	RASSF8	Ras association domain family member 8 [Source:VGNC Symbol;Acc:VGNC:92128]	0.915	-0.128645	0.782461	0.999068	no	down	1.43	2.33	1.04	1.2	4.62	2.31	1.06	1.98	1.21	2.24	2.124	1.76
ENSSSCG00000000563		-	1.03	0.0423575	0.885889	0.999068	no	up	7.7	7.31	4.88	4.44	7.19	2.21	4.23	5.26	6.56	10.57	6.304	5.766
ENSSSCG00000000567	SOX5	SRY-box transcription factor 5 [Source:VGNC Symbol;Acc:VGNC:93357]	0.932	-0.102319	0.799269	0.999068	no	down	0.37	0.48	0.4	0.29	0.77	0.2	0.3	0.31	0.7	0.64	0.462	0.43
ENSSSCG00000000570	C2CD5	C2 calcium dependent domain containing 5 [Source:VGNC Symbol;Acc:VGNC:85995]	0.87	-0.201148	0.653051	0.999068	no	down	8.54	15.3	10.28	11.57	12.46	1.67	7.18	22.58	17.75	15.22	11.63	12.88
ENSSSCG00000000571	ABCC9	ATP binding cassette subfamily C member 9 [Source:VGNC Symbol;Acc:VGNC:84960]	1.239	0.309598	0.39072	0.999068	no	up	0.41	0.79	0.42	0.46	1.25	0.34	0.38	0.5	0.28	0.7	0.666	0.44
ENSSSCG00000000573	KCNJ8	potassium inwardly rectifying channel subfamily J member 8 [Source:VGNC Symbol;Acc:VGNC:89361]	0.741	-0.432159	0.137446	0.999068	no	down	2.18	2.46	1.9	2.47	4.11	3.02	2.22	3.37	2.75	2.93	2.624	2.858
ENSSSCG00000000576		-	0.772	-0.373903	0.232826	0.999068	no	down	617.33	620.41	364.44	534.87	601.95	670.99	538.52	537.67	574.14	557.01	547.8	575.666
ENSSSCG00000000577	GYS2	glycogen synthase 2 [Source:VGNC Symbol;Acc:VGNC:88761]	2.873	1.52268	0.167192	0.999068	no	up	0.34	0.04	0	0.88	0.05	0.02	0.08	0.02	0.21	0.12	0.262	0.09
ENSSSCG00000000579	GOLT1B	golgi transport 1B [Source:VGNC Symbol;Acc:VGNC:88557]	1.241	0.311942	0.33575	0.999068	no	up	10.62	20.34	8.81	26.74	16.54	6.12	8.26	15.79	14.55	15.5	16.61	12.044
ENSSSCG00000000580	RECQL	RecQ like helicase [Source:VGNC Symbol;Acc:VGNC:92195]	1.205	0.268914	0.350826	0.999068	no	up	2.45	3.87	1.86	4.45	3.75	1.06	1.42	3.87	2.78	3.6	3.276	2.546
ENSSSCG00000000583	PYROXD1	pyridine nucleotide-disulphide oxidoreductase domain 1 [Source:VGNC Symbol;Acc:VGNC:92022]	0.999	-0.00175119	0.994989	0.999401	no	down	4.83	3.56	2.73	4.28	3.94	2.26	1.94	4.8	4.16	4.11	3.868	3.454
ENSSSCG00000000584	SLCO1A2	solute carrier organic anion transporter family member 1A2 [Source:VGNC Symbol;Acc:VGNC:93193]	1.643	0.716062	0.597141	0.999068	no	up	0.02	0.1	0.03	0.05	0	0	0.02	0.02	0	0.05	0.04	0.018
ENSSSCG00000000585	SLCO1C1	solute carrier organic anion transporter family member 1C1 [Source:VGNC Symbol;Acc:VGNC:93194]	0.437	-1.19269	0.705898	0.999068	no	down	0	0	0	0	0	0	0	0	0	0.05	0	0.01
ENSSSCG00000000587	AEBP2	AE binding protein 2 [Source:VGNC Symbol;Acc:VGNC:85163]	0.87	-0.200379	0.41521	0.999068	no	down	3.91	6.4	4.34	6.54	7.68	2.78	3.98	6.31	7	7.71	5.774	5.556
ENSSSCG00000000588	PLEKHA5	pleckstrin homology domain containing A5 [Source:VGNC Symbol;Acc:VGNC:91535]	1.048	0.0679405	0.854442	0.999068	no	up	6.39	11.28	9.32	14.31	19.2	2.3	8.66	15.02	13.86	12.89	12.1	10.546
ENSSSCG00000000591	PIK3C2G	phosphatidylinositol-4-phosphate 3-kinase catalytic subunit type 2 gamma [Source:VGNC Symbol;Acc:VGNC:91438]	6.074	2.6027	0.184574	0.999068	no	up	0.05	0.05	0	0	0.02	0	0	0	0	0.01	0.024	0.002
ENSSSCG00000000598	SLC15A5	solute carrier family 15 member 5 [Source:VGNC Symbol;Acc:VGNC:92938]	0.65	-0.621646	0.84408	0.999068	no	down	0	0	0	0	0	0	0	0	0.04	0	0	0.008
ENSSSCG00000000599	DERA	deoxyribose-phosphate aldolase [Source:VGNC Symbol;Acc:VGNC:87260]	1.086	0.118932	0.689244	0.999068	no	up	15.87	20.26	9.34	17.31	16.24	4.85	13.18	19.08	15.38	14.87	15.804	13.472
ENSSSCG00000000600	EPS8	epidermal growth factor receptor pathway substrate 8 [Source:VGNC Symbol;Acc:VGNC:87749]	1.338	0.419994	0.389802	0.999068	no	up	12.99	28.5	14.86	47.38	30.64	2.46	15.29	29.6	21.95	25.31	26.874	18.922
ENSSSCG00000000601	PTPRO	protein tyrosine phosphatase receptor type O [Source:VGNC Symbol;Acc:VGNC:98226]	0.769	-0.378196	0.342248	0.999068	no	down	1.01	0.27	0.49	0.48	1.15	0.41	0.65	0.93	0.77	1.27	0.68	0.806
ENSSSCG00000000602	RERG	RAS like estrogen regulated growth inhibitor [Source:VGNC Symbol;Acc:VGNC:92217]	0.667	-0.585232	0.248303	0.999068	no	down	4.55	2.48	2.43	0.54	6.3	1.44	3.78	6.38	4.88	5.49	3.26	4.394
ENSSSCG00000000605	ERP27	endoplasmic reticulum protein 27 [Source:VGNC Symbol;Acc:VGNC:87781]	0.401	-1.31845	0.254378	0.999068	no	down	0.18	0	0	0.2	0	0.04	0.13	0.45	0.1	0.23	0.076	0.19
ENSSSCG00000000607	ART4	ADP-ribosyltransferase 4 [Source:VGNC Symbol;Acc:VGNC:103218]	0.725	-0.463097	0.301554	0.999068	no	down	1.57	0.6	0.56	0.52	1.08	0.89	1.13	1.08	1.12	1.16	0.866	1.076
ENSSSCG00000000610	SMCO3	single-pass membrane protein with coiled-coil domains 3 [Source:VGNC Symbol;Acc:VGNC:93245]	0.814	-0.297591	0.886418	0.999068	no	down	0.26	0	0	0	0.35	0.34	0	0	0	0.13	0.122	0.094
ENSSSCG00000000611		-	1.137	0.185056	0.39108	0.999068	no	up	30.36	46.52	35.14	51.15	50.5	15.37	37.16	38.11	36.18	42.49	42.734	33.862
ENSSSCG00000000612	ATF7IP	activating transcription factor 7 interacting protein [Source:VGNC Symbol;Acc:VGNC:85611]	0.84	-0.251729	0.36301	0.999068	no	down	4.8	7.23	6.06	6.44	11.33	2.51	6.14	10.55	9.94	9.44	7.172	7.716
ENSSSCG00000000614	GRIN2B	glutamate ionotropic receptor NMDA type subunit 2B [Source:VGNC Symbol;Acc:VGNC:88684]	0.124	-3.01544	0.29034	0.999068	no	down	0	0	0	0	0.01	0.07	0	0	0	0	0.002	0.014
ENSSSCG00000000619	FAM234B	family with sequence similarity 234 member B [Source:VGNC Symbol;Acc:VGNC:87964]	1.561	0.642334	0.0945701	0.999068	no	up	0.92	1.58	1.55	2.11	3.88	0.75	1.09	0.79	1.01	2.25	2.008	1.178
ENSSSCG00000000623	BCL2L14	BCL2 like 14 [Source:VGNC Symbol;Acc:VGNC:85782]	1.089	0.122504	0.829461	0.999068	no	up	15.4	13.65	15.56	16.26	12.97	0.5	16.07	14.52	18.98	15.98	14.768	13.21
ENSSSCG00000000625	LRP6	LDL receptor related protein 6 [Source:VGNC Symbol;Acc:VGNC:89821]	0.84	-0.251625	0.435893	0.999068	no	down	1.72	3.72	2.55	3.83	5.38	1.59	2.02	5.05	4.73	5.44	3.44	3.766
ENSSSCG00000000629	TP23	basic proline-rich protein [Source:NCBI gene (formerly Entrezgene);Acc:100049648]	1.446	0.532495	0.866212	0.999068	no	up	0	0.05	0	0	0	0	0	0	0	0	0.01	0
ENSSSCG00000000633	YBX3	Y-box binding protein 3 [Source:VGNC Symbol;Acc:VGNC:95021]	0.895	-0.160019	0.706266	0.999068	no	down	102.01	148.11	68.73	201.41	150.63	173.61	81.13	100.1	104.11	124.33	134.178	116.656
ENSSSCG00000000634	STYK1	serine/threonine/tyrosine kinase 1 [Source:VGNC Symbol;Acc:VGNC:93601]	1.329	0.410274	0.549867	0.999068	no	up	23.08	46.3	47.39	40.33	25.26	0.11	19.22	50.84	30.26	41.63	36.472	28.412
ENSSSCG00000000635	MAGOHB	mago homolog B, exon junction complex subunit [Source:HGNC Symbol;Acc:HGNC:25504]	1.289	0.366677	0.360939	0.999068	no	up	15.12	22.6	8.73	28.9	15.12	7.4	5.69	20.87	13.1	17.37	18.094	12.886
ENSSSCG00000000636		killer cell lectin-like receptor subfamily A, member 1 [Source:NCBI gene (formerly Entrezgene);Acc:397612]	0.997	-0.00472116	0.996206	0.999573	no	down	0.44	0.65	0.33	0	1.09	0	0.17	0.89	1.09	0.18	0.502	0.466
ENSSSCG00000000638		-	1.005	0.00704059	0.992406	0.999129	no	up	0.06	3.37	1.14	1.36	2.18	0.9	0.79	2.94	0.34	1.98	1.622	1.39
ENSSSCG00000000639		-	0.734	-0.445253	0.686746	0.999068	no	down	0.06	0.12	0.29	0.33	0.08	0.51	0.12	0.13	0	0.06	0.176	0.164
ENSSSCG00000000640		-	1.25	0.321855	0.40882	0.999068	no	up	3.11	2.15	1.18	1.89	2.33	0.62	1.25	1.42	1.6	3.05	2.132	1.588
ENSSSCG00000000642	KLRD1	killer cell lectin like receptor D1 [Source:VGNC Symbol;Acc:VGNC:103295]	0.89	-0.168658	0.852475	0.999068	no	down	0.96	0.27	0.15	0.66	0.82	0	0.12	1.59	0.67	0.74	0.572	0.624
ENSSSCG00000000645	GABARAPL1	GABA type A receptor associated protein like 1 [Source:VGNC Symbol;Acc:VGNC:103282]	0.945	-0.0817575	0.782136	0.999068	no	down	61.97	59.75	47.02	40.98	95.18	55.2	48.82	49.1	51.47	55.9	60.98	52.098
ENSSSCG00000000648	CLEC7A	C-type lectin domain containing 7A [Source:VGNC Symbol;Acc:VGNC:86758]	1.168	0.223951	0.702504	0.999068	no	up	5.38	0.33	1.13	2.88	1.15	0.18	1.01	1.64	2.56	6.39	2.174	2.356
ENSSSCG00000000649	CLEC1A	C-type lectin domain family 1 member A [Source:VGNC Symbol;Acc:VGNC:86750]	0.849	-0.235473	0.513751	0.999068	no	down	6.04	3.94	5.82	4.34	7.16	7.94	5.98	3.46	4.38	6.17	5.46	5.586
ENSSSCG00000000651	CLEC12B	C-type lectin domain family 12 member B [Source:VGNC Symbol;Acc:VGNC:86746]	0.783	-0.353518	0.866382	0.999068	no	down	0.08	0.25	0	0	0	0	0	0	0.35	0.08	0.066	0.086
ENSSSCG00000000653	CD69	CD69 molecule [Source:VGNC Symbol;Acc:VGNC:103223]	0.955	-0.0661249	0.895979	0.999068	no	down	3.8	3.53	2.62	6.41	1.87	0.88	1.27	5.43	4.94	6.32	3.646	3.768
ENSSSCG00000000656	CLEC2B	C-type lectin domain family 2, member B [Source:NCBI gene (formerly Entrezgene);Acc:100520839]	0.8	-0.32137	0.444979	0.999068	no	down	5.14	2.37	1.64	5.55	4.01	2.44	2.85	5.52	3.19	7.18	3.742	4.236
ENSSSCG00000000657		-	0.785	-0.349541	0.259965	0.999068	no	down	103.47	84.6	45.64	59.58	59.05	32.22	78.66	110.37	94.37	105.25	70.468	84.174
ENSSSCG00000000659		-	4.803	2.26388	0.0958563	0.999068	no	up	0.05	0.1	0	0.13	0.1	0	0.05	0	0	0.02	0.076	0.014
ENSSSCG00000000660	A2M	alpha-2-macroglobulin [Source:VGNC Symbol;Acc:VGNC:103209]	0.886	-0.174959	0.631512	0.999068	no	down	45.76	26.57	79.7	51.46	66.82	23.11	82.54	65.15	52.17	52.17	54.062	55.028
ENSSSCG00000000661	PHC1	polyhomeotic homolog 1 [Source:VGNC Symbol;Acc:VGNC:91370]	0.876	-0.190479	0.568498	0.999068	no	down	4.53	4.02	7.21	5.21	10.35	6.54	5.73	4.31	5.76	7.08	6.264	5.884
ENSSSCG00000000663	KLRG1	killer cell lectin like receptor G1 [Source:HGNC Symbol;Acc:HGNC:6380]	0.609	-0.715659	0.531362	0.999068	no	down	0.26	0.14	0.16	0	0.36	0	0.51	0.29	0.15	0.4	0.184	0.27
ENSSSCG00000000664	A2ML1	alpha-2-macroglobulin like 1 [Source:VGNC Symbol;Acc:VGNC:103210]	5.06	2.33915	0.0852609	0.999068	no	up	0.06	0	0	0.58	0.08	0	0.01	0.05	0.05	0.04	0.144	0.03
ENSSSCG00000000665	RIMKLB	ribosomal modification protein rimK like family member B [Source:VGNC Symbol;Acc:VGNC:92308]	0.572	-0.806533	1	1	no	down	0.7	1.05	0.26	0.63	1.74	3.38	0.28	0.68	0.58	0.66	0.876	1.116
ENSSSCG00000000667	AICDA	activation induced cytidine deaminase [Source:VGNC Symbol;Acc:VGNC:85196]	1.384	0.468844	0.543214	0.999068	no	up	0.64	1.61	1.24	0.77	1.08	0.03	0.48	0.24	0.27	2.95	1.068	0.794
ENSSSCG00000000668	APOBEC1	apolipoprotein B mRNA editing enzyme catalytic subunit 1 [Source:VGNC Symbol;Acc:VGNC:85418]	2.148	1.10327	0.119216	0.999068	no	up	7.2	8.28	2.88	13.47	1.72	0.15	1.22	4.46	5.8	4.36	6.71	3.198
ENSSSCG00000000672	CLSTN3	calsyntenin 3 [Source:VGNC Symbol;Acc:VGNC:86786]	1.075	0.104898	0.688369	0.999068	no	up	30.79	36.17	39.63	41.24	35.72	32.73	23.31	36.47	26.02	48.23	36.71	33.352
ENSSSCG00000000680	GPR162	G protein-coupled receptor 162 [Source:VGNC Symbol;Acc:VGNC:88614]	0.398	-1.32871	0.371944	0.999068	no	down	0.3	0	0.1	0.21	0	0.66	0.22	0	0	0.12	0.122	0.2
ENSSSCG00000000681	P3H3	prolyl 3-hydroxylase 3 [Source:VGNC Symbol;Acc:VGNC:91131]	0.506	-0.981529	0.199358	0.999068	no	down	15.52	6.28	10.76	5.7	29.02	55.61	8.35	6.58	7.66	8.55	13.456	17.35
ENSSSCG00000000682	GNB3	G protein subunit beta 3 [Source:VGNC Symbol;Acc:VGNC:88532]	0.522	-0.936685	1	1	no	down	0.76	0.21	0.44	0.35	0.6	1.74	0.2	0.31	0.49	0.33	0.472	0.614
ENSSSCG00000000684	USP5	ubiquitin specific peptidase 5 [Source:VGNC Symbol;Acc:VGNC:94772]	1.175	0.23294	0.189742	0.999068	no	up	44.07	50.76	58.86	60.27	59.09	29.76	37.55	40.72	42.98	50.56	54.61	40.314
ENSSSCG00000000685	TPI1	triosephosphate isomerase 1 [Source:NCBI gene (formerly Entrezgene);Acc:100157582]	0.92	-0.119961	0.696288	0.999068	no	down	387.7	333.64	464.88	358.44	374.78	407.36	289.35	335.15	314.17	400.88	383.888	349.382
ENSSSCG00000000687	CD4	CD4 molecule [Source:VGNC Symbol;Acc:VGNC:86417]	0.991	-0.0127774	0.974021	0.999068	no	down	32.62	8.63	29.38	20.93	28.1	7.51	26.38	21.64	29.72	24.11	23.932	21.872
ENSSSCG00000000688	LAG3	lymphocyte activating 3 [Source:VGNC Symbol;Acc:VGNC:89617]	0.909	-0.137641	0.715488	0.999068	no	down	9.21	4.82	11.52	8.43	7.22	2.22	9.08	7.88	12.37	11.65	8.24	8.64
ENSSSCG00000000690	MLF2	myeloid leukemia factor 2 [Source:VGNC Symbol;Acc:VGNC:103302]	1.074	0.102521	0.672287	0.999068	no	up	187.69	195.45	214.34	200.39	241.43	160.1	160.25	148.29	165.26	169.86	207.86	160.752
ENSSSCG00000000691	COPS7A	COP9 signalosome subunit 7A [Source:VGNC Symbol;Acc:VGNC:86902]	1.09	0.124082	0.582055	0.999068	no	up	44.16	47.51	44.24	53.8	52.26	42.89	36.5	37.51	33.82	43.39	48.394	38.822
ENSSSCG00000000692	PIANP	PILR alpha associated neural protein [Source:VGNC Symbol;Acc:VGNC:91409]	0.791	-0.338283	0.595974	0.999068	no	down	0.5	0.28	0.25	0.26	1.03	0.74	0.49	0.16	0.26	0.45	0.464	0.42
ENSSSCG00000000693	NCAPD2	non-SMC condensin I complex subunit D2 [Source:VGNC Symbol;Acc:VGNC:90597]	1.734	0.793863	0.0559935	0.999068	no	up	14.33	18.53	25.08	24.83	23.24	2.91	9.51	16.23	14.98	17.57	21.202	12.24
ENSSSCG00000000694	GAPDH	glyceraldehyde-3-phosphate dehydrogenase [Source:VGNC Symbol;Acc:VGNC:103283]	0.869	-0.202458	0.606008	0.999068	no	down	2211.93	1606.6	2238.47	1996.36	2324.36	2788.9	1413.53	1738.62	1644.26	1764.02	2075.54	1869.87
ENSSSCG00000000695	IFFO1	intermediate filament family orphan 1 [Source:VGNC Symbol;Acc:VGNC:89030]	0.547	-0.869521	0.0672937	0.999068	no	down	9.55	5.03	6.44	6.3	12.08	20.2	7.83	7.2	9.22	8.94	7.88	10.678
ENSSSCG00000000696	NOP2	NOP2 nucleolar protein [Source:VGNC Symbol;Acc:VGNC:103306]	1.04	0.0560888	0.927958	0.999068	no	up	5.52	8.44	9.63	20.21	3.22	13.06	6.66	4.51	3.99	5.52	9.404	6.748
ENSSSCG00000000697		chromodomain helicase DNA binding protein 4 [Source:VGNC Symbol;Acc:VGNC:99707]	0.985	-0.0215661	0.911746	0.999068	no	down	27.52	42.62	38.52	38.24	62.7	38.48	27.85	43.12	39.22	45.42	41.92	38.818
ENSSSCG00000000699	LPAR5	lysophosphatidic acid receptor 5 [Source:VGNC Symbol;Acc:VGNC:89787]	1.017	0.0237292	0.973412	0.999068	no	up	4.41	8.47	0.91	8.04	1	0.32	4.41	4.18	6.06	7.21	4.566	4.436
ENSSSCG00000000700	ACRBP	acrosin binding protein [Source:VGNC Symbol;Acc:VGNC:85029]	0.789	-0.342695	0.226035	0.999068	no	down	14.67	9.45	10.66	11.21	16.7	19.41	15.49	11.71	12.05	15.24	12.538	14.78
ENSSSCG00000000702	ZNF384	zinc finger protein 384 [Source:HGNC Symbol;Acc:HGNC:11955]	1.017	0.0245974	0.920285	0.999068	no	up	29.52	24.4	33.01	29.38	33.08	10.49	31.25	30.14	30.23	35.55	29.878	27.532
ENSSSCG00000000703		vesicle associated membrane protein 1 [Source:VGNC Symbol;Acc:VGNC:94793]	1.359	0.442995	0.311657	0.999068	no	up	2.18	3.06	1.28	1.82	1.76	0.28	1.62	1.1	1.55	2.38	2.02	1.386
ENSSSCG00000000704	TAPBPL	TAP binding protein like [Source:VGNC Symbol;Acc:VGNC:93735]	1.029	0.0413252	0.870339	0.999068	no	up	51.17	37.27	44.11	42.77	47.57	13.52	43.72	49.93	41.37	51.33	44.578	39.974
ENSSSCG00000000705	CD27	CD27 molecule [Source:VGNC Symbol;Acc:VGNC:86403]	1.032	0.0461091	0.93714	0.999068	no	up	0.35	0.64	0.71	0.5	0.47	0.01	0.59	0.55	0.69	0.67	0.534	0.502
ENSSSCG00000000706	LTBR	lymphotoxin beta receptor [Source:VGNC Symbol;Acc:VGNC:89889]	1.007	0.0106439	0.954475	0.999068	no	up	87.36	85.65	108.25	96.56	98.98	39.13	90.43	81.54	86.07	87.14	95.36	76.862
ENSSSCG00000000707	SCNN1A	sodium channel epithelial 1 subunit alpha [Source:VGNC Symbol;Acc:VGNC:92640]	0.958	-0.062076	0.928892	0.999068	no	down	6.86	3.73	9.39	8.4	6.76	0.53	2.22	4.29	5.88	25.25	7.028	7.634
ENSSSCG00000000708	TNFRSF1A	TNF receptor superfamily member 1A [Source:NCBI gene (formerly Entrezgene);Acc:397020]	0.996	-0.00525635	0.981897	0.999068	no	down	55.6	69.82	77.34	103.91	91.02	56.45	63.18	70.39	67.26	84.35	79.538	68.326
ENSSSCG00000000709	PLEKHG6	pleckstrin homology and RhoGEF domain containing G6 [Source:VGNC Symbol;Acc:VGNC:91548]	1.179	0.237263	0.686511	0.999068	no	up	33.11	31.72	27.46	19	23.63	1.33	21.51	12.92	23.56	55.58	26.984	22.98
ENSSSCG00000000712	VWF	von Willebrand factor [Source:VGNC Symbol;Acc:VGNC:104094]	0.853	-0.229528	0.530447	0.999068	no	down	28.48	40.95	65.36	32.17	38	42.59	42.55	46.9	33.99	32.51	40.992	39.708
ENSSSCG00000000716	KCNA1	potassium voltage-gated channel subfamily A member 1 [Source:VGNC Symbol;Acc:VGNC:89323]	2.849	1.5105	0.445357	0.999068	no	up	0.05	0	0	0	0.28	0	0	0	0.05	0.05	0.066	0.02
ENSSSCG00000000718		-	0.798	-0.325461	0.693426	0.999068	no	down	1.05	20.28	4.03	3.41	9.92	0.11	5.44	19.17	16.95	4.59	7.738	9.252
ENSSSCG00000000719	NDUFA9	NADH:ubiquinone oxidoreductase subunit A9 [Source:VGNC Symbol;Acc:VGNC:98149]	1.166	0.221715	0.261466	0.999068	no	up	86.87	115.97	123.65	114.46	95.01	50.92	71.27	90.24	90.7	102.07	107.192	81.04
ENSSSCG00000000722	RAD51AP1	RAD51 associated protein 1 [Source:VGNC Symbol;Acc:VGNC:92057]	0.65	-0.621041	0.486115	0.999068	no	down	0	2.18	1.95	1.61	0.26	0.76	0.9	1.74	0.26	2.55	1.2	1.242
ENSSSCG00000000723	C12orf4	chromosome 5 C12orf4 homolog [Source:VGNC Symbol;Acc:VGNC:86041]	1.034	0.048614	0.865596	0.999068	no	up	4.35	5.56	3.19	6.03	6.15	3.87	2.48	4.67	4.45	5.17	5.056	4.128
ENSSSCG00000000728	PARP11	poly(ADP-ribose) polymerase family member 11 [Source:VGNC Symbol;Acc:VGNC:103308]	0.563	-0.827698	0.393087	0.999068	no	down	0.51	0.68	0.06	0.98	0.94	1.69	0.99	0.23	0.61	0	0.634	0.704
ENSSSCG00000000730	PRMT8	protein arginine methyltransferase 8 [Source:VGNC Symbol;Acc:VGNC:91825]	0.528	-0.920889	0.49361	0.999068	no	down	0.49	0.19	0	0.09	1.21	1.59	0	0.04	0.05	0.17	0.396	0.37
ENSSSCG00000000732	CRACR2A	calcium release activated channel regulator 2A [Source:VGNC Symbol;Acc:VGNC:86974]	0.851	-0.232809	0.716867	0.999068	no	down	11.21	24.02	34.33	20.15	30.24	0.96	35.63	37.46	34.64	30.14	23.99	27.766
ENSSSCG00000000734	TSPAN11	tetraspanin 11 [Source:VGNC Symbol;Acc:VGNC:94500]	1.152	0.204075	0.667859	0.999068	no	up	21.2	7.73	21.58	7.88	31.79	14.55	10.92	9.9	11.33	10.25	18.036	11.39
ENSSSCG00000000735	TSPAN9	tetraspanin 9 [Source:VGNC Symbol;Acc:VGNC:94516]	0.669	-0.579443	0.302285	0.999068	no	down	12.39	8.69	9.92	7.2	29.75	29.31	12.39	8.99	9.66	10.46	13.59	14.162
ENSSSCG00000000736	TEAD4	TEA domain transcription factor 4 [Source:VGNC Symbol;Acc:VGNC:93856]	1.252	0.323983	0.502208	0.999068	no	up	2.32	2.38	1.98	7.69	3.19	4.69	2.43	1.55	1.61	2.04	3.512	2.464
ENSSSCG00000000737	TULP3	TUB like protein 3 [Source:VGNC Symbol;Acc:VGNC:94591]	0.72	-0.47488	0.361268	0.999068	no	down	3.18	1.77	3.56	1.86	6.66	5.48	3.81	2.21	2.64	3.51	3.406	3.53
ENSSSCG00000000738	RHNO1	RAD9-HUS1-RAD1 interacting nuclear orphan 1 [Source:VGNC Symbol;Acc:VGNC:92282]	1.128	0.173928	0.73277	0.999068	no	up	7.71	14.72	10.28	10.69	9.1	0.63	9.63	13.66	9.28	11.72	10.5	8.984
ENSSSCG00000000739	FOXM1	forkhead box M1 [Source:VGNC Symbol;Acc:VGNC:88217]	1.762	0.817183	0.203899	0.999068	no	up	5.62	6.28	8.4	8.04	6.12	0.06	2.7	5.95	5.4	5.58	6.892	3.938
ENSSSCG00000000741	NRIP2	nuclear receptor interacting protein 2 [Source:VGNC Symbol;Acc:VGNC:90897]	0.98	-0.0292081	0.960143	0.999068	no	down	2.15	1.04	1.4	0.43	1.78	3.84	1.53	0.96	0.4	0.92	1.36	1.53
ENSSSCG00000000742	ITFG2	integrin alpha FG-GAP repeat containing 2 [Source:VGNC Symbol;Acc:VGNC:89230]	0.956	-0.0656081	0.819196	0.999068	no	down	4.63	4.04	4.78	5.56	4.92	1.33	5.61	5.86	4.99	5.31	4.786	4.62
ENSSSCG00000000743	FKBP4	FKBP prolyl isomerase 4 [Source:VGNC Symbol;Acc:VGNC:88147]	0.965	-0.0508564	0.913312	0.999068	no	down	140.56	347.68	199.46	530.88	252.8	259.3	163.51	202.89	176.46	344.53	294.276	229.338
ENSSSCG00000000744		-	3.119	1.64093	0.601327	0.999068	no	up	0	0	0	0.56	0	0	0	0	0	0	0.112	0
ENSSSCG00000000745	DDX11	DEAD/H-box helicase 11 [Source:HGNC Symbol;Acc:HGNC:2736]	1.216	0.281755	0.57061	0.999068	no	up	4.34	6.1	7.4	7.13	4.26	0.29	4.91	5.55	5.24	7.49	5.846	4.696
ENSSSCG00000000746	WASHC1	WASH complex subunit 1 [Source:NCBI gene (formerly Entrezgene);Acc:100512536]	0.846	-0.241587	0.462824	0.999068	no	down	21.91	19.89	18.97	16.46	22.76	40.91	20.05	14.15	18.46	17.27	19.998	22.168
ENSSSCG00000000748	IQSEC3	IQ motif and Sec7 domain ArfGEF 3 [Source:VGNC Symbol;Acc:VGNC:89196]	1.614	0.690284	0.205112	0.999068	no	up	0.06	0.08	0.14	0.09	0.23	0.02	0.09	0.05	0.05	0.1	0.12	0.062
ENSSSCG00000000749	SLC6A12	solute carrier family 6 member 12 [Source:VGNC Symbol;Acc:VGNC:93155]	0.68	-0.555682	0.199426	0.999068	no	down	9.59	2.35	13.04	12.34	13.19	91.47	18.05	18.94	1.86	10.8	10.102	28.224
ENSSSCG00000000751	CCDC77	coiled-coil domain containing 77 [Source:VGNC Symbol;Acc:VGNC:86313]	1.085	0.118207	0.707987	0.999068	no	up	1.85	2.39	1.2	2.97	2.47	0.57	1.31	2.41	1.93	3.27	2.176	1.898
ENSSSCG00000000753	WNK1	WNK lysine deficient protein kinase 1 [Source:VGNC Symbol;Acc:VGNC:94962]	1.023	0.032598	0.916764	0.999068	no	up	9.1	22.9	21.3	24.36	41.71	8.97	18.63	23.74	22.71	28.02	23.874	20.414
ENSSSCG00000000754	RAD52	RAD52 homolog, DNA repair protein [Source:VGNC Symbol;Acc:VGNC:92060]	0.804	-0.314652	0.285895	0.999068	no	down	5.5	4.78	5.47	4.97	11.18	5.29	9.58	5.7	9.22	6.2	6.38	7.198
ENSSSCG00000000755	ERC1	ELKS/RAB6-interacting/CAST family member 1 [Source:VGNC Symbol;Acc:VGNC:87761]	1.011	0.0164351	0.958393	0.999068	no	up	3.6	4.76	5.57	7.03	12.5	2.18	5.46	7.09	6.51	7.89	6.692	5.826
ENSSSCG00000000757	ADIPOR2	adiponectin receptor 2 [Source:VGNC Symbol;Acc:VGNC:85141]	0.921	-0.118641	0.548187	0.999068	no	down	33.5	30.07	30.63	32.31	56.39	16.17	39.09	36.63	40.86	42.1	36.58	34.97
ENSSSCG00000000759	WNT5B	Wnt family member 5B [Source:HGNC Symbol;Acc:HGNC:16265]	0.756	-0.403989	0.611787	0.999068	no	down	4.56	0.75	1.55	2.29	5.48	7.73	1.45	0.88	1.12	1.17	2.926	2.47
ENSSSCG00000000760	LRTM2	leucine rich repeats and transmembrane domains 2 [Source:VGNC Symbol;Acc:VGNC:89866]	1.11	0.151081	0.854047	0.999068	no	up	0.06	0.02	0.03	0.04	0.06	0.02	0.02	0.01	0.08	0.02	0.042	0.03
ENSSSCG00000000764	HDHD5	haloacid dehalogenase like hydrolase domain containing 5 [Source:VGNC Symbol;Acc:VGNC:88823]	0.936	-0.0951864	0.676619	0.999068	no	down	9.24	12.33	12	12.35	10.66	4.77	13.06	11.28	13.16	12.3	11.316	10.914
ENSSSCG00000000765	IL17RA	interleukin 17 receptor A [Source:VGNC Symbol;Acc:VGNC:89085]	0.987	-0.0183902	0.95472	0.999068	no	down	33.42	33.58	43.75	45.1	34.31	8.25	51.3	36.46	40.59	37.55	38.032	34.83
ENSSSCG00000000766	CECR2	CECR2 histone acetyl-lysine reader [Source:VGNC Symbol;Acc:VGNC:96576]	0.983	-0.0244474	0.940116	0.999068	no	down	1.37	0.69	1.26	1.17	2.43	0.56	0.99	1.16	1.45	2.13	1.384	1.258
ENSSSCG00000000767		ATPase H+ transporting V1 subunit E1 [Source:VGNC Symbol;Acc:VGNC:101484]	0.961	-0.0570227	0.780285	0.999068	no	down	28.51	33.4	20.65	29.18	34.4	21.39	22.05	28.44	28	29.03	29.228	25.782
ENSSSCG00000000769	BID	BH3 interacting domain death agonist [Source:VGNC Symbol;Acc:VGNC:85824]	1.148	0.199226	0.382276	0.999068	no	up	37.98	40.53	33	48.31	33.63	15.13	38.42	32.24	30.7	31.66	38.69	29.63
ENSSSCG00000000770	MICAL3	microtubule associated monooxygenase, calponin and LIM domain containing 3 [Source:VGNC Symbol;Acc:VGNC:90208]	0.791	-0.338402	1	1	no	down	11.28	10.22	11.26	10.89	40.77	34.58	10.5	10.03	10.63	14.84	16.884	16.116
ENSSSCG00000000774	USP18	ubiquitin specific peptidase 18 [Source:NCBI gene (formerly Entrezgene);Acc:396777]	0.699	-0.515671	0.405702	0.999068	no	down	18.29	11.97	31.36	18.05	18.89	1.53	54.9	20.97	35.13	23.12	19.712	27.13
ENSSSCG00000000778	CPNE8	copine 8 [Source:VGNC Symbol;Acc:VGNC:86955]	0.979	-0.0299472	0.957026	0.999068	no	down	6.07	11.5	6.93	14.51	9.47	8.58	5.52	15.96	11.78	13.67	9.696	11.102
ENSSSCG00000000779	KIF21A	kinesin family member 21A [Source:VGNC Symbol;Acc:VGNC:89464]	0.867	-0.205219	0.708035	0.999068	no	down	2	6.25	3.66	4.89	4.27	0.33	2.6	7.47	6.53	6.68	4.214	4.722
ENSSSCG00000000781	ABCD2	ATP binding cassette subfamily D member 2 [Source:VGNC Symbol;Acc:VGNC:84962]	0.659	-0.602214	0.572458	0.999068	no	down	0.25	0.03	0	0.1	0.12	0.2	0.04	0	0.21	0.14	0.1	0.118
ENSSSCG00000000783	SLC2A13	solute carrier family 2 member 13 [Source:VGNC Symbol;Acc:VGNC:93047]	0.77	-0.377593	0.380186	0.999068	no	down	2.82	6.54	4.82	3.91	7.43	0.93	3.68	11.1	10.21	6.98	5.104	6.58
ENSSSCG00000000784	LRRK2	leucine rich repeat kinase 2 [Source:VGNC Symbol;Acc:VGNC:98094]	1.119	0.162303	0.711668	0.999068	no	up	0.86	1.09	1.03	1.47	3.64	0.31	0.73	1.82	1.55	2.1	1.618	1.302
ENSSSCG00000000789	CNTN1	contactin 1 [Source:VGNC Symbol;Acc:VGNC:86848]	1.074	0.103663	0.816916	0.999068	no	up	0.23	1.21	0.71	0.75	2.14	0.57	0.73	0.88	0.86	0.93	1.008	0.794
ENSSSCG00000000791	PDZRN4	PDZ domain containing ring finger 4 [Source:VGNC Symbol;Acc:VGNC:91299]	0.763	-0.390894	0.658189	0.999068	no	down	1.22	1.08	0.43	0.56	7.74	5.02	1.08	0.41	0.5	1.7	2.206	1.742
ENSSSCG00000000793	PPHLN1	periphilin 1 [Source:VGNC Symbol;Acc:VGNC:91697]	0.919	-0.121826	0.673509	0.999068	no	down	7.98	15.36	5.95	12.99	14.72	6.54	6.16	12.17	13.26	14.8	11.4	10.586
ENSSSCG00000000795	ADAMTS20	ADAM metallopeptidase with thrombospondin type 1 motif 20 [Source:VGNC Symbol;Acc:VGNC:85082]	0.959	-0.0610537	0.931927	0.999068	no	down	0.04	0.04	0.01	0.05	0.19	0.02	0.03	0.14	0.05	0.09	0.066	0.066
ENSSSCG00000000798	TWF1	twinfilin actin binding protein 1 [Source:VGNC Symbol;Acc:VGNC:94595]	1.256	0.328329	0.419154	0.999068	no	up	17.54	24.46	12.82	25.32	20.53	5.57	7.48	21.51	21.1	24.77	20.134	16.086
ENSSSCG00000000799	IRAK4	interleukin 1 receptor associated kinase 4 [Source:VGNC Symbol;Acc:VGNC:89202]	1.099	0.135585	0.606526	0.999068	no	up	3.37	3.96	2.1	3.83	3.65	1.63	1.66	3	3.38	3.8	3.382	2.694
ENSSSCG00000000800	PUS7L	pseudouridine synthase 7 like [Source:VGNC Symbol;Acc:VGNC:92006]	1.237	0.306488	0.351643	0.999068	no	up	2.46	4.19	1.71	4.33	2.67	1.16	1.86	3.03	2.74	2.91	3.072	2.34
ENSSSCG00000000801	TMEM117	transmembrane protein 117 [Source:VGNC Symbol;Acc:VGNC:94070]	1.229	0.297871	0.545691	0.999068	no	up	4.42	2.43	4.55	1.61	4.12	1.84	1.22	1.83	2.12	4.97	3.426	2.396
ENSSSCG00000000802	NELL2	neural EGFL like 2 [Source:VGNC Symbol;Acc:VGNC:90684]	1.153	0.205177	0.63076	0.999068	no	up	0.58	1.01	0.4	0.27	1.31	0.3	0.68	0.5	0.47	0.66	0.714	0.522
ENSSSCG00000000804	ANO6	anoctamin 6 [Source:VGNC Symbol;Acc:VGNC:85359]	0.951	-0.0722274	0.854334	0.999068	no	down	8.38	10.08	6.8	14.16	31.38	12.5	9.67	10.51	11.08	14.43	14.16	11.638
ENSSSCG00000000806	SCAF11	SR-related CTD associated factor 11 [Source:VGNC Symbol;Acc:VGNC:92602]	0.885	-0.175482	0.68412	0.999068	no	down	5.67	11.33	7.11	8.81	8.47	1.21	6.12	13.85	12.96	10.67	8.278	8.962
ENSSSCG00000000807		-	1.099	0.136826	0.775714	0.999068	no	up	3.68	8.04	1.59	7.02	12.81	4.12	3.75	4.09	6.43	4.18	6.628	4.514
ENSSSCG00000000808	SLC38A2	solute carrier family 38 member 2 [Source:VGNC Symbol;Acc:VGNC:93094]	1.012	0.0168147	0.962625	0.999068	no	up	12.73	34.14	17.18	37.09	34.75	7.95	16.5	34.77	30.72	32.92	27.178	24.572
ENSSSCG00000000810	AMIGO2	adhesion molecule with Ig like domain 2 [Source:VGNC Symbol;Acc:VGNC:85281]	0.961	-0.0567847	0.918188	0.999068	no	down	3.55	4.5	4.22	3.7	14.23	7.68	4.22	1.96	2.7	5.6	6.04	4.432
ENSSSCG00000000811	PCED1B	PC-esterase domain containing 1B [Source:HGNC Symbol;Acc:HGNC:28255]	1.074	0.103341	0.655107	0.999068	no	up	11.71	7.47	9.47	10.51	11.6	5.94	8.55	7.26	7.68	12.17	10.152	8.32
ENSSSCG00000000816	SENP1	SUMO specific peptidase 1 [Source:VGNC Symbol;Acc:VGNC:92712]	1.164	0.218753	0.363714	0.999068	no	up	2.26	2.82	2.36	3.39	3.05	0.78	2.17	2.34	2.45	3.13	2.776	2.174
ENSSSCG00000000837	CHST11	carbohydrate sulfotransferase 11 [Source:VGNC Symbol;Acc:VGNC:86675]	1.126	0.170782	0.694184	0.999068	no	up	1.03	1.22	2.12	3.15	2.44	0.28	1.91	1.89	1.67	2.58	1.992	1.666
ENSSSCG00000000838	SLC41A2	solute carrier family 41 member 2 [Source:VGNC Symbol;Acc:VGNC:93114]	1.174	0.23194	0.524831	0.999068	no	up	1.28	2.67	1.72	2.34	2.19	0.32	1.25	2.14	2.12	2.46	2.04	1.658
ENSSSCG00000000839	ALDH1L2	aldehyde dehydrogenase 1 family member L2 [Source:VGNC Symbol;Acc:VGNC:97882]	1.116	0.158273	0.608	0.999068	no	up	2.05	2.73	2.56	2.38	6.11	0.82	2.26	3.09	3.2	3.13	3.166	2.5
ENSSSCG00000000840	WASHC4	WASH complex subunit 4 [Source:VGNC Symbol;Acc:VGNC:94895]	0.871	-0.199427	0.670542	0.999068	no	down	2.64	7.36	3.67	5.45	5.69	0.8	3.18	8.19	7.17	8.08	4.962	5.484
ENSSSCG00000000841	APPL2	adaptor protein, phosphotyrosine interacting with PH domain and leucine zipper 2 [Source:VGNC Symbol;Acc:VGNC:85427]	0.806	-0.311189	0.469708	0.999068	no	down	32.05	44.32	46.98	22.78	48.62	6.33	45.58	54.25	63.67	58.6	38.95	45.686
ENSSSCG00000000842	KANSL2	KAT8 regulatory NSL complex subunit 2 [Source:VGNC Symbol;Acc:VGNC:89300]	0.974	-0.0379679	0.83813	0.999068	no	down	13.56	16.27	13.95	20	21.56	7.72	18.5	16.24	14.94	19.46	17.068	15.372
ENSSSCG00000000843	TXNRD1	thioredoxin reductase 1 [Source:NCBI gene (formerly Entrezgene);Acc:396681]	1.244	0.314428	0.464535	0.999068	no	up	44.34	111.1	60.46	97.17	63.45	7.96	55.66	78.46	77.28	66.89	75.304	57.25
ENSSSCG00000000844	NFYB	nuclear transcription factor Y subunit beta [Source:VGNC Symbol;Acc:VGNC:90730]	0.952	-0.0703878	0.748476	0.999068	no	down	6.97	8.98	5.08	7.92	8.15	3.81	4.81	9.27	7.89	9.17	7.42	6.99
ENSSSCG00000000846	HCFC2	host cell factor C2 [Source:VGNC Symbol;Acc:VGNC:88800]	0.887	-0.173525	0.491382	0.999068	no	down	1.86	3.9	2.13	2.93	4.84	1.31	2.18	4.23	3.84	4.2	3.132	3.152
ENSSSCG00000000847	TDG	thymine DNA glycosylase [Source:VGNC Symbol;Acc:VGNC:93842]	1.271	0.345665	0.542359	0.999068	no	up	3.24	8.88	3.89	7.89	8.54	0.28	3.87	8.79	6.41	4.75	6.488	4.82
ENSSSCG00000000848	GLT8D2	glycosyltransferase 8 domain containing 2 [Source:VGNC Symbol;Acc:VGNC:88501]	0.717	-0.479735	0.539582	0.999068	no	down	9.1	3.03	1.63	1.19	15.51	14.98	2.59	2.88	3.1	4.66	6.092	5.642
ENSSSCG00000000849	HSP90B1	heat shock protein 90 beta family member 1 [Source:VGNC Symbol;Acc:VGNC:103290]	1.233	0.302476	0.496654	0.999068	no	up	162.22	268.46	102.48	452.48	161	112.19	68.46	190.55	191.94	273.22	229.328	167.272
ENSSSCG00000000853	NT5DC3	5'-nucleotidase domain containing 3 [Source:VGNC Symbol;Acc:VGNC:90924]	0.977	-0.0331802	0.914401	0.999068	no	down	2.82	3.87	6.01	3.82	6.88	1.63	5.51	5.05	4.58	4.51	4.68	4.256
ENSSSCG00000000854		-	0.799	-0.323892	0.700267	0.999068	no	down	2.15	0.02	2.2	0.23	0.66	0.08	2.38	0.77	2.77	0.46	1.052	1.292
ENSSSCG00000000856	PAH	phenylalanine hydroxylase [Source:VGNC Symbol;Acc:VGNC:91155]	0.172	-2.53948	1	1	no	down	0.01	0.12	0.02	0	0.24	0.35	0.05	0.01	0.06	0.06	0.078	0.106
ENSSSCG00000000857	IGF1	insulin like growth factor 1 [Source:VGNC Symbol;Acc:VGNC:98044]	0.813	-0.298709	0.463003	0.999068	no	down	6.83	4.83	4.13	6.96	7.59	8.42	4.38	7.7	7.06	5.43	6.068	6.598
ENSSSCG00000000858	PMCH	pro-melanin concentrating hormone [Source:VGNC Symbol;Acc:VGNC:103311]	2.337	1.2246	0.191267	0.999068	no	up	1.07	0.27	0.21	0.89	0.06	0	0.02	0.28	0.23	0.54	0.5	0.214
ENSSSCG00000000859	PARPBP	PARP1 binding protein [Source:VGNC Symbol;Acc:VGNC:91183]	1.241	0.31124	0.596619	0.999068	no	up	0.19	0.38	0.24	0.49	0.24	0.01	0.31	0.38	0.42	0.32	0.308	0.288
ENSSSCG00000000860	NUP37	nucleoporin 37 [Source:VGNC Symbol;Acc:VGNC:90980]	0.996	-0.00645414	0.977622	0.999068	no	down	2.62	4.09	3.22	3.62	2.89	1.9	2.79	3.12	4.05	2.95	3.288	2.962
ENSSSCG00000000862	GNPTAB	N-acetylglucosamine-1-phosphate transferase subunits alpha and beta [Source:VGNC Symbol;Acc:VGNC:88546]	0.902	-0.149457	0.636375	0.999068	no	down	12.33	17.43	18.75	16.32	23.98	8.19	19.04	20.99	22.16	23.35	17.762	18.746
ENSSSCG00000000863	SYCP3	synaptonemal complex protein 3 [Source:HGNC Symbol;Acc:HGNC:18130]	0.636	-0.652798	0.591251	0.999068	no	down	0.52	0.27	0.33	0.19	0.71	1.52	0.09	0	0.29	0	0.404	0.38
ENSSSCG00000000864	CHPT1	choline phosphotransferase 1 [Source:VGNC Symbol;Acc:VGNC:86659]	0.624	-0.681194	0.0563998	0.999068	no	down	10.3	9.53	6.32	6.22	12.48	14.26	10.11	9.71	12.71	9.85	8.97	11.328
ENSSSCG00000000866	MYBPC1	myosin binding protein C1 [Source:VGNC Symbol;Acc:VGNC:90499]	0.648	-0.625169	0.833293	0.999068	no	down	0	0.02	0	0	0	0	0	0.02	0.02	0	0.004	0.008
ENSSSCG00000000867	SPIC	Spi-C transcription factor [Source:VGNC Symbol;Acc:VGNC:104061]	1.289	0.365794	0.502717	0.999068	no	up	2.11	1.71	0.9	2.15	2.52	0.55	0.79	4.4	1.11	2.18	1.878	1.806
ENSSSCG00000000869	UTP20	UTP20 small subunit processome component [Source:VGNC Symbol;Acc:VGNC:94784]	1.532	0.615659	0.161831	0.999068	no	up	1.67	4.74	3.72	8.72	4.83	0.72	2.07	3.86	3.56	4.3	4.736	2.902
ENSSSCG00000000870	ARL1	ADP ribosylation factor like GTPase 1 [Source:VGNC Symbol;Acc:VGNC:85513]	1.06	0.0839483	0.773247	0.999068	no	up	12.51	19.04	9.85	19.01	22.35	11.57	7.71	15.29	12.85	18.05	16.552	13.094
ENSSSCG00000000873	ANO4	anoctamin 4 [Source:VGNC Symbol;Acc:VGNC:85357]	0.276	-1.85715	0.548808	0.999068	no	down	0	0.02	0	0	0	0	0	0.09	0	0	0.004	0.018
ENSSSCG00000000874	GAS2L3	growth arrest specific 2 like 3 [Source:VGNC Symbol;Acc:VGNC:88357]	1.396	0.481284	0.357756	0.999068	no	up	1.85	2.15	1.57	3.55	3.1	0.1	1.17	3.1	2.13	2.13	2.444	1.726
ENSSSCG00000000875	NR1H4	nuclear receptor subfamily 1 group H member 4 [Source:VGNC Symbol;Acc:VGNC:90872]	0.955	-0.0670897	0.92048	0.999068	no	down	2.05	8.88	4.26	2.3	3	0.06	5.17	3.67	8.23	3.22	4.098	4.07
ENSSSCG00000000877	SCYL2	SCY1 like pseudokinase 2 [Source:VGNC Symbol;Acc:VGNC:98305]	0.873	-0.196545	0.528177	0.999068	no	down	7.31	10.7	4.99	9.02	10.07	2.68	6.31	12.58	12.03	9.85	8.418	8.69
ENSSSCG00000000884	APAF1	apoptotic peptidase activating factor 1 [Source:VGNC Symbol;Acc:VGNC:85398]	0.736	-0.442716	0.341352	0.999068	no	down	2.39	2.96	2.77	4.29	5.84	0.51	2.86	6.42	6.92	6.64	3.65	4.67
ENSSSCG00000000886	SLC25A3	solute carrier family 25 member 3 [Source:VGNC Symbol;Acc:VGNC:93007]	0.997	-0.00488978	0.978594	0.999068	no	down	461.1	600.34	449.81	423.17	571.74	287.21	445.06	537.49	514.28	405.15	501.232	437.838
ENSSSCG00000000887		-	1.876	0.907294	0.0598833	0.999068	no	up	4.69	24.83	10.95	14.42	13.7	1.46	4.19	12.36	5.69	10.21	13.718	6.782
ENSSSCG00000000890	NEDD1	NEDD1 gamma-tubulin ring complex targeting factor [Source:VGNC Symbol;Acc:VGNC:90665]	1.112	0.152673	0.637066	0.999068	no	up	2.55	4.63	2.28	4.12	4.56	1.21	1.49	4.32	3.75	4.11	3.628	2.976
ENSSSCG00000000891	LTA4H	leukotriene A4 hydrolase [Source:VGNC Symbol;Acc:VGNC:89882]	0.894	-0.161985	0.624144	0.999068	no	down	72.04	80.61	81.44	74.86	123.18	97.69	63.75	80.35	65.13	73.56	86.426	76.096
ENSSSCG00000000892	HAL	histidine ammonia-lyase [Source:VGNC Symbol;Acc:VGNC:88775]	1.451	0.537199	0.482151	0.999068	no	up	1.29	0.21	0.79	0.97	2.97	0.03	0.22	1.66	0.98	1.2	1.246	0.818
ENSSSCG00000000893	AMDHD1	amidohydrolase domain containing 1 [Source:VGNC Symbol;Acc:VGNC:85275]	0.687	-0.541152	0.441815	0.999068	no	down	0.36	0.44	0.51	0.51	0.98	0	0.47	1.62	0.46	1.27	0.56	0.764
ENSSSCG00000000894	CCDC38	coiled-coil domain containing 38 [Source:VGNC Symbol;Acc:VGNC:86296]	0.578	-0.790076	0.463355	0.999068	no	down	0.04	0.05	0	0.02	0.02	0.02	0.06	0.08	0	0.03	0.026	0.038
ENSSSCG00000000895	SNRPF	small nuclear ribonucleoprotein polypeptide F [Source:NCBI gene (formerly Entrezgene);Acc:100155855]	1.121	0.165308	0.660532	0.999068	no	up	48.76	64.95	29.85	66.61	42.28	29.65	17.31	40.68	27.04	46.74	50.49	32.284
ENSSSCG00000000896	NTN4	netrin 4 [Source:VGNC Symbol;Acc:VGNC:90933]	0.859	-0.218548	0.507033	0.999068	no	down	3.59	5.05	3.84	3.41	6.14	1.09	3.78	6.83	5.8	6.26	4.406	4.752
ENSSSCG00000000900	VEZT	vezatin, adherens junctions transmembrane protein [Source:VGNC Symbol;Acc:VGNC:94819]	1.119	0.162421	0.636529	0.999068	no	up	2.64	4.43	2.33	4	4.39	0.82	1.73	4.03	4.25	3.94	3.558	2.954
ENSSSCG00000000901	FGD6	FYVE, RhoGEF and PH domain containing 6 [Source:VGNC Symbol;Acc:VGNC:88099]	1.099	0.135743	0.709219	0.999068	no	up	1.55	3.17	2.28	3.67	3.52	1.94	1.96	3.03	3.14	2.34	2.838	2.482
ENSSSCG00000000902	NR2C1	nuclear receptor subfamily 2 group C member 1 [Source:VGNC Symbol;Acc:VGNC:90875]	0.814	-0.296984	0.24835	0.999068	no	down	3.77	5.35	4.07	4.62	6.29	5.06	3.7	4.4	4.09	4.5	4.82	4.35
ENSSSCG00000000905		NADH:ubiquinone oxidoreductase subunit A12 [Source:VGNC Symbol;Acc:VGNC:103305]	0.798	-0.325892	0.346558	0.999068	no	down	304.75	377.01	222.76	344.71	271.93	358.64	192.39	322.26	352.3	259.44	304.232	297.006
ENSSSCG00000000906	TMCC3	transmembrane and coiled-coil domain family 3 [Source:VGNC Symbol;Acc:VGNC:98375]	0.992	-0.0110783	0.976613	0.999068	no	down	7.65	7.25	10.28	7.86	13.39	4.45	11.38	8.72	10.67	10.78	9.286	9.2
ENSSSCG00000000907	PLXNC1	plexin C1 [Source:VGNC Symbol;Acc:VGNC:91584]	0.901	-0.151159	0.770137	0.999068	no	down	9.07	4.44	2.51	6.94	10.33	17.28	5.27	13.58	7.24	6.93	6.658	10.06
ENSSSCG00000000908		-	1.27	0.344439	0.270352	0.999068	no	up	37.4	48.55	21.62	45.86	31.86	18.63	13.36	33.28	25.73	39.81	37.058	26.162
ENSSSCG00000000910	CRADD	suppressor of cytokine signaling 2 [Source:NCBI gene (formerly Entrezgene);Acc:100037966]	0.79	-0.339445	0.287547	0.999068	no	down	14.55	9.9	9.02	5.98	17.91	31.25	13.25	11.45	13	10.42	11.472	15.874
ENSSSCG00000000915	DCN	decorin [Source:VGNC Symbol;Acc:VGNC:103228]	0.804	-0.315094	0.582465	0.999068	no	down	594.22	259.55	172.54	187.9	772.64	765.13	262.38	262.82	274.19	268.79	397.37	366.662
ENSSSCG00000000916	LUM	lumican [Source:VGNC Symbol;Acc:VGNC:89894]	0.894	-0.160999	0.709733	0.999068	no	down	90.14	50.33	49.12	45.59	181.32	87.17	45.24	78.19	72.06	78.45	83.3	72.222
ENSSSCG00000000917	KERA	keratocan [Source:VGNC Symbol;Acc:VGNC:89420]	0.429	-1.21989	0.156151	0.999068	no	down	0.51	0.16	0.26	0.03	1.75	0.94	0.15	1.8	1.66	0.31	0.542	0.972
ENSSSCG00000000918	EPYC	epiphycan [Source:VGNC Symbol;Acc:VGNC:87755]	1.446	0.532495	0.866212	0.999068	no	up	0	0	0	0.05	0	0	0	0	0	0	0.01	0
ENSSSCG00000000920	POC1B	POC1 centriolar protein B [Source:VGNC Symbol;Acc:VGNC:91616]	0.984	-0.0228304	0.96415	0.999068	no	down	9.13	15.64	10.56	13.27	14.95	0.88	9.98	17.02	19.45	12.8	12.71	12.026
ENSSSCG00000000924	C12orf50	chromosome 5 C12orf50 homolog [Source:VGNC Symbol;Acc:VGNC:86043]	1.84	0.879683	0.423541	0.999068	no	up	0.1	0.21	0.04	0.15	0	0.06	0.07	0.08	0	0.04	0.1	0.05
ENSSSCG00000000925	C12orf29	chromosome 5 C12orf29 homolog [Source:VGNC Symbol;Acc:VGNC:86040]	1.029	0.0409903	0.89038	0.999068	no	up	3.22	4.13	2.59	4.64	4.41	1.66	2.22	4.97	4.98	5.28	3.798	3.822
[truncated: 23,121 more rows]

## Sheet: Table S4
Table S4 Components of up-regulated genes (Up) and microbes by sparse canonical correlation analysis (CCA).
[truncated: 337 more rows]

[truncated: 4 more sheets: Table S5, Table S6, Table S7, Table S8]
